# Supplementary material for: Spatial RNA Sequencing Identifies Robust Markers of Vulnerable and Resistant Human Midbrain Dopamine Neurons and Their Expression in Parkinson’s Disease
Source: Front Mol Neurosci. 2021 Jul 8;14:699562. doi: 10.3389/fnmol.2021.699562 (PMC8297217; doi:10.3389/fnmol.2021.699562)
Supplement: Supplementary file 2 [file Table_4.xlsx]

## Sheet: DEGs from previous studies
Supplementary Table 4. List of differentially expressed genes between SNc and VTA dopamine neurons from previously published transcriptome studies
Grimm J. et al., PNAS 2004	Log2FC[SNc/VTA]		Greene JG. et al., Neurobiol Dis. 2005	Log2FC[SNc/VTA]		Chung CY. et al., HMG 2005	Log2FC[SNc/VTA]		Bifsha P. et al., PLoS Genet. 2014	Log2FC[SNc/VTA]		La Manno G. et al., Cell 2016 (calculated here)	Log2FC[VTA/SNc]	Log2FC[SNc/VTA]	ajusted p-value		Nichterwitz et al., Nat Commun. 2016	Log2FC[VTA/SNc]
SNCG	1.77902		PPP1R1C	13.8		Aldh1a7	6.4		Pou3f2	1.67		Ahi1	1.52883	-1.52883	4.85677e-36		CNR1	3.54406
GRIN2C	1.65923		ENO3	9.1		Trhr	5.3		Tmem167	1.65		Rab3c	-1.15635	1.15635	5.37867e-28		CRYM	3.52525
SOX6	1.4361		SPP1	4.4		Cd24a	4.3		Olfr471	1.62		Ldhb	-1.09071	1.09071	1.27086e-26		STC1	3.5101
PRKCD	1.25693		IGF1	4		Cd24a	4.3		Ptchd1	1.5		Serpine2	-1.50993	1.50993	1.88945e-23		CDH13	3.31009
HSPB8	0.981942		PRKAR2B	3.3		Fgf1	3.7		Syngap1	1.47		Nrip3	-1.63626	1.63626	3.60145e-18		GNG4	2.35177
RAMP1	0.939677		GAD1	3.1		Nrip3	3.4		Olfr1045	1.47		Cadm2	-1.28092	1.28092	3.91232e-18		CADM1	2.26891
GPNMB	0.900341		PVALB	3		Mpp6	3.4		Heatr5b	1.44		Cdh8	-1.47714	1.47714	2.50627e-16		SLIT3	2.14827
RGS2	0.782527		CPG2	2.8		Rab3c	3.1		Otor	1.43		Ntm	-1.63598	1.63598	4.0997e-16		PTCHD1	2.00235
AHSP	0.642206		GRM1	2.5		Grin2c	3.1		Aldh1a7	1.38		Resp18	1.08193	-1.08193	8.40891e-16		PTPN5	1.98756
GPRC5A	0.592444		SYN2	2.4		Pvrl3	3		A930038C07Rik	1.3		Fxyd6	2.45669	-2.45669	1.6276e-15		SSTR2	1.8838
ADAMTS8	-0.34189		SNCG	2.3		Slc25a5	2.9		ENSMUSG00000058736	1.3		Cplx1	-1.45256	1.45256	5.97565e-15		TPPP3	1.87686
Prss30	-0.386684		RRPCP3145	2.3		Sox6	2.9		C530030P08Rik	1.29		Zcchc12	0.794633	-0.794633	1.04701e-13		PXDN	1.7947
CLDN1	-0.649177		ATP2B2	2.1		Cbln1	2.8		Olfr153	1.28		Ptpn5	-1.34471	1.34471	2.93005e-12		ZC3HAV1	1.7731
BMP2	-0.712806		NRGN	2.1		Spp1	2.8		Homer2	1.26		Col25a1	-1.60406	1.60406	4.09719e-12		SPOCK1	1.75717
doc2b	-0.748538		PRKCD	2.1		Nrip3	2.7		Mrc1	1.26		Calb1	1.70801	-1.70801	5.00176e-12		GRIP2	1.75327
SPRY1	-0.770603		NEFH	2		Fin15	2.7		9330132A10Rik	1.25		Spock3	2.32305	-2.32305	6.84297e-12		TPD52L1	1.69862
TRPV1	-0.830426		ITPR1	1.9		Zdhhc2	2.7		Frmd4b	1.23		Pgrmc1	0.566234	-0.566234	1.54843e-11		CACNA2D3	1.68283
NET1	-0.854692		CES3	1.9		Gja1	2.6		Vav3	1.2		Sdc2	1.09955	-1.09955	3.10864e-11		TCF4	1.62392
SOD3	-0.867195		LDHB	1.8		Slc25a5	2.6		Adamts6	1.16		Pou3f2	-1.17432	1.17432	5.56954e-11		CCDC68	1.61715
RNASE1	-0.877072		KCNS3	1.8		Galm	2.6		Dip2c	1.15		Rplp1	0.71592	-0.71592	6.30994e-11		PAM	1.60743
FMOD	-0.910397		GRIA1	1.8		Cyp4v3	2.6		Dfna5	1.15		Lix1	-1.51599	1.51599	6.7583e-11		KCNIP4	1.60654
SLC16A11	-0.980075		GUCY1B3	1.8		Vav3	2.6		LOC100505199	1.12		Slc6a3	-0.689207	0.689207	2.43338e-10		KCNG3	1.59393
CHRD	-1.03558		MGAT1	1.8		Gja1	2.5		Zfp617	1.06		Ddc	-0.479239	0.479239	4.76785e-10		FLRT3	1.56312
HAP1	-1.05632		SLC29A	1.8		Gja1	2.5		C530030P08Rik	1.05		Gm9846	1.41559	-1.41559	1.72559e-09		C1QL1	1.56092
NRP1	-1.06478		RGS8	1.7		Slc6a1	2.5		Nos1ap	1.02		Ddah1	1.32858	-1.32858	1.99189e-09		NECAB1	1.51054
RNGTT	-1.10256		GRIN2C	1.7		Satb1	2.4		Klhl32	1		Rab6b	-0.660225	0.660225	3.49032e-09		CAMK2A	1.50981
FBN1	-1.15533		FGF1	1.7		Caln1	2.4		Mir7b	1		Slc7a3	1.37114	-1.37114	1.28551e-08		LHFP	1.50801
C1QL1	-1.16327		ATP2A2	1.6		NA	2.3		Epha4	0.99		Cadps	-0.706876	0.706876	1.50901e-08		LY6H	1.50622
SDC2	-1.16945		SLC24A2	1.6		Slc25a5	2.3		Pvalb	0.98		Rph3a	1.35269	-1.35269	1.57818e-08		CDH4	1.45994
ZBTB20	-1.16993		RAB3IP	1.6		Nef3	2.3		2010011I20Rik	0.97		Negr1	1.67273	-1.67273	5.34235e-08		WNT5A	1.45984
SLC15A3	-1.17865		PKM2	1.6		Tyrp1	2.3		Lmo3	0.95		Nap1l1	0.618698	-0.618698	6.2591e-08		SHISA6	1.45531
SDC2	-1.18226		SLC25A5	1.6		Rasgrf1	2.2		Hs6st3	0.95		Ly6h	1.30329	-1.30329	6.2591e-08		SNTG1	1.44438
ADRA1B	-1.21548		PIK4CA	1.6		Cbln1	2.2		Olfr1019	0.93		Foxp2	1.33147	-1.33147	6.2591e-08		ELFN1	1.44157
SLIT2	-1.24301		CTSD	1.6		Cacna2d3	2.2		Trdn	0.93		Scn9a	1.2925	-1.2925	1.44299e-07		SLIT2	1.4399
EGR1	-1.24767		FBXO2	1.6		Slc25a5	2.2		Rgs6	0.92		Ly6e	1.00637	-1.00637	1.556e-07		CALB1	1.40461
SPINT2	-1.30177		DNCIC1	1.5		Igf1	2.2		Snhg1	0.92		Agpat4	-0.642392	0.642392	1.6481e-07		RP11-316N24.2	1.40457
PDPN	-1.33661		AK1	1.5		Gad1	2.1		Gcsh	0.92		Hap1	1.39768	-1.39768	1.95021e-07		EZH2	1.4021
MARCKS	-1.39692		CKB	1.5		Atp2a3	2.1		Mir181b-1	0.92		Ssbp3	1.15952	-1.15952	2.50903e-07		CPNE2	1.39798
Abca8b	-1.41572		PPP1R1A	1.5		Sncg	2.1		Lgr4	0.91		Mgst3	-0.760464	0.760464	2.93806e-07		PIRT	1.39481
GZMM	-1.42263		DNPEP	1.5		Fgfr3	2.1		Cubn	0.91		Aldh1a1	-2.19411	2.19411	4.7641e-07		IPCEF1	1.36651
SLC28A2	-1.43649		CSS1	1.4		Ppp2r5c	2.1		Trdn	0.9		Caln1	-1.03833	1.03833	5.66828e-07		FNDC3B	1.36413
ITM2A	-1.56274		RNB6	1.4		Ptprz1	2.1		Adam4	0.88		Pcsk2	0.874874	-0.874874	7.22949e-07		KCNA3	1.36075
BPIFA1	-1.56791		GOT2	1.4		Sri	2.1		Zfp763	0.88		Lrpap1	0.775587	-0.775587	8.12711e-07		ZCCHC12	1.35114
MX2	-1.56825		PDHA1	1.4		Rerg	2		9430053O09Rik	0.87		Snord104	0.971115	-0.971115	8.18829e-07		ARHGAP26	1.34606
WNT2	-1.57254		BPNT1	1.4		Atp1a2	2		Bard1	0.87		Mapk9	-0.772824	0.772824	8.23796e-07		COL4A3	1.34502
CLIC5	-1.62054		TPI1	1.4		Lix1	2		Ptpn3	0.86		Gabrb2	1.22909	-1.22909	9.83424e-07		ABCA1	1.32672
EFNB3	-1.67159		ATP5J	1.4		Aqp4	2		Rbm11	0.86		Bsn	-1.0099	1.0099	9.83424e-07		COL4A4	1.3239
RAB3B	-1.67331		DRD2	1.4		Ldh2	2		Fut11	0.85		Zdhhc2	-0.974296	0.974296	1.03055e-06		PDLIM5	1.31958
MFNG	-1.68446		PTP4A2	1.4		Osbpl11	2		Vmn2r122	0.84		Alcam	1.42671	-1.42671	1.12003e-06		TAC1	1.30999
IGFBP5	-1.74063		PPP5C	1.4		Dbccr1	2		Taf1d	0.84		Gch1	1.12689	-1.12689	1.3593e-06		IFI6	1.29462
COL5A2	-1.76189		CDS1	1.4		6230410L23Rik	2		Rnf146	0.83		Nap1l5	0.635392	-0.635392	1.37882e-06		EN2	1.28553
CADM1	-1.80078		OXR1	1.4		Satb1	2		Olfr1276	0.83		Lars2	0.836923	-0.836923	1.39951e-06		OPRK1	1.27088
CADM1	-1.81407		NRN1	1.4		Fin15	2		Kcnj6	0.81		Msi2	-0.752108	0.752108	2.77759e-06		NRG1	1.23676
OLFM1	-1.86595		UCHL1	1.4		Sbk	2		Pdgfc	0.81		Kcna2	-0.926131	0.926131	2.77759e-06		OSBPL3	1.17548
B3GAT2	-1.89133		PCMT1	1.4		1110039C07Rik	2		Uevld	0.81		Actb	0.476014	-0.476014	2.79603e-06		PAPPA	1.15686
PLOD2	-1.93845		VAMP2	1.4		Acadl	2		Oxsm	0.8		Napb	-0.521225	0.521225	4.13172e-06		SLC26A11	1.14232
PPP1R17	-2.03927		PLCB4	1.3		Anxa1	2		Dbc1	0.8		Cd47	-0.782045	0.782045	4.58946e-06		PDE8B	1.14035
SLC17A6	-2.1451		UQCRFS1	1.3		Slc25a5	2		C3ar1	0.8		Hspa5	0.505555	-0.505555	4.58946e-06		SLC1A2	1.08182
NECAB2	-2.17588		ENO1	1.3		Idb2	2		Fgf20	0.79		Nrsn2	0.8634	-0.8634	4.58946e-06		PCSK2	1.07498
PARM1	-2.19164		GNAO	1.3		1500001H12Rik	2		1700019N12Rik	0.79		Caly	0.724197	-0.724197	4.58946e-06		SERPINE2	1.05715
CASR	-2.25567		CHN1	1.3		Gkn1	-2		Galntl6	0.79		Slc25a5	-0.707347	0.707347	4.58946e-06		MEST	0.99529
PLCG2	-2.27165		RATNDAP	1.3		Rps27	-2		Prkca	0.78		Satb1	-0.884765	0.884765	5.67653e-06		GRM1	0.990686
NID1	-2.33248		SNRPN	1.3		Amy1	-2		Npy	0.78		Spcs1	0.544908	-0.544908	6.05858e-06		VAT1L	0.986186
GPC4	-2.83285		CRIP2	1.2		Ryr2	-2		Dfna5	0.78		Mif	-0.548928	0.548928	6.0716e-06		LMO4	0.940421
LPL	-3.20569		ATP5A1	1.2		Fkbp9	-2		Myc	0.77		Rpsa	0.834233	-0.834233	6.26847e-06		EBF1	0.914822
CRYM	-3.83685		HSPE1	1.2		2410012A13Rik	-2		Depdc7	0.77		Gaa	0.529417	-0.529417	6.89366e-06		NLRP1	0.912469
			CACNA1G	1.2		H2-Q1	-2		Pex5l	0.76		Pld3	0.580124	-0.580124	6.89366e-06		COPG2	0.860096
			RNPRKCR2	-1.2		Gpr83	-2		GM10648	0.75		Gnai2	0.890775	-0.890775	6.89366e-06		TIMP2	0.806002
			RNPRKCR1	-1.2		2410018L13Rik	-2		Ddx3y	0.74		Plcxd2	-0.691995	0.691995	7.15531e-06		C4orf3	0.761689
			GNAS	-1.3		Rnasel	-2		Nynrin	0.73		Rpl13	0.830385	-0.830385	7.15531e-06		PEG10	0.670309
			CYP51	-1.3		Sorcs3	-2.1		Cplx2	0.73		Pnck	0.780948	-0.780948	8.1034e-06		VAT1	-0.613258
			F2R	-1.4		Crim1	-2.1		Olfr292	0.72		Gabra1	1.35848	-1.35848	1.12946e-05		NEFH	-0.700097
			LRPAP1	-1.4		Phlda1	-2.1		GM10588	0.72		Gprasp2	0.527867	-0.527867	1.19742e-05		TMEM200C	-0.729771
			DARS	-1.4		Ssbp3	-2.1		Adrbk2	0.71		Pcsk1n	1.09557	-1.09557	1.24389e-05		RAP2A	-0.810285
			ECE1	-1.4		Myh7	-2.1		Olfr107	0.7		6330403K07Rik	0.618402	-0.618402	1.34987e-05		TNS1	-0.899075
			TAF9L	-1.4		0610011I04Rik	-2.1		6530402D11Rik	0.7		Rps28	0.596446	-0.596446	1.4177e-05		SPOCK3	-0.94848
			ZNF125	-1.5		Col4a1	-2.1		Eif2s3y	0.7		Mdh1	-0.422316	0.422316	1.63459e-05		RGS8	-0.975254
			LYPLA1	-1.6		Nrp	-2.1		EG545216	0.69		Gm5506_loc1	-0.390392	0.390392	2.23489e-05		CACNB3	-0.975631
			GGH	-1.6		Cck	-2.2		Agk	0.69		Timp2	0.539897	-0.539897	2.34117e-05		RBMS3	-0.975661
			NEF3	-1.7		Igsf4a	-2.2		Igfbp5	0.68		Plcb4	-0.788418	0.788418	2.53038e-05		SSTR1	-1.02183
			VGF	-1.7		Odz1	-2.2		Cpne4	0.68		A730017C20Rik	0.846455	-0.846455	2.73544e-05		ZFHX2	-1.03963
			SCG2	-1.7		AB041544	-2.2		Hint3	0.68		Rpl37	0.92155	-0.92155	3.54813e-05		CACNA1G	-1.05855
			MAOA	-1.7		Pcdh21	-2.2		1700040F15Rik	0.68		Sv2a	-0.443485	0.443485	4.05127e-05		ASTN2	-1.07123
			NAP1L1	-1.7		Mlp	-2.3		Twf1	0.67		Rps21	0.688349	-0.688349	4.82078e-05		KCTD21	-1.08651
			MARCKS	-1.8		Cd44	-2.4		Srsy	0.67		Thy1	-1.07372	1.07372	4.83827e-05		ITPR1	-1.10429
			SCN6A	-1.8		Plxnc1	-2.4		Gab2	0.66		Slc22a17	0.498538	-0.498538	4.97044e-05		FAM126A	-1.10608
			SCN3A	-1.8		Zfp179	-2.4		CK137956	0.66		Cck	1.66643	-1.66643	5.65722e-05		SLIT1	-1.181
			OR2D2	-1.8		Erdr1	-2.4		ENSMUSG00000074989	0.66		Rcan2	-0.65406	0.65406	6.5142e-05		Metazoa_SRP	-1.18341
			PCSK2	-1.8		Cbfb	-2.4		Olfr42	0.66		Nrn1	-0.73829	0.73829	6.91427e-05		SEMA7A	-1.20734
			PLOD2	-1.8		Plagl1	-2.5		Zfp354a	0.66		Rpl22l1	0.929812	-0.929812	8.33533e-05		ZNF503	-1.25599
			SPINT2	-1.8		Calb2	-2.5		3110047P20Rik	0.65		Mesdc2	0.954255	-0.954255	8.5051e-05		NACC2	-1.27465
			ARPC1B	-1.9		Bcl11a	-2.5		B3gnt5	0.65		Tmem130	0.498032	-0.498032	8.80903e-05		CRYBA2	-1.28177
			RATHSP27A	-1.9		Mlp	-2.5		Lrrc3b	0.63		Kcnip4	0.807432	-0.807432	8.9829e-05		FAM78B	-1.28293
			MC3R	-1.9		Hs6st2	-2.5		Khdc1b	0.63		Tppp3	0.897894	-0.897894	0.000105575		SLC17A6	-1.30621
			HMGB2	-1.9		AF424697	-2.6		Cdc42ep3	0.62		Stmn4	1.17498	-1.17498	0.00011205		ALPK3	-1.3236
			SFRS10	-1.9		Igsf4a	-2.6		Tpd52	0.61		Calb2	1.17504	-1.17504	0.000133444		ABCG1	-1.33058
			CALB1	-2		Mpp3	-2.6		Srsy	0.61		Tmsb4x	0.636319	-0.636319	0.000133444		FST	-1.33833
			ADRA1B	-2		Cdh2	-2.6		D19Ertd737e	0.61		Atp2a2	-0.553673	0.553673	0.000144596		DPP10-AS1	-1.36302
			CHL1	-2.1		Mlp	-2.7		Tpk1	0.61		Sncg	-0.869282	0.869282	0.000145523		RGS16	-1.37713
			BDNF	-2.1		Adcyap1	-2.7		Sox6	0.61		Hpcal4	0.707963	-0.707963	0.000164481		ATP2A3	-1.39974
			GFRA2	-2.1		Igsf4a	-2.7		Mpp6	0.6		Slc6a1	-0.857276	0.857276	0.000170324		GSG1L	-1.4073
			SLC7A3	-2.1		Alcam	-2.7		Lrrc16a	0.6		Pcp4	-0.800189	0.800189	0.000174625		PVRL1	-1.51525
			OLFM1	-2.4		Slc17a6	-2.7		Pcdhb19	0.59		B630019K06Rik	0.807588	-0.807588	0.000195459		VAV3	-1.53502
			CCND2	-2.5		Col11a1	-2.8		ENSMUSG00000022845	0.59		Rpl24	0.48913	-0.48913	0.000206438		GLRX	-1.59587
			KRT1-18	-2.5		Doc2a	-2.8		Ptpn3	0.58		Itm2c	0.530628	-0.530628	0.000213594		SYNPR	-1.6131
			GRIK4	-2.5		Nrp	-2.8		Dmrta2	-0.59		Adrbk2	-0.804605	0.804605	0.000213782		PDE1A	-1.62791
			NGF	-2.5		Egln3	-2.8		Gmcl1l	-0.59		Ajap1	0.537879	-0.537879	0.000243552		ZNF804A	-1.69886
			GCH1	-2.5		Kcnab1	-3		Paox	-0.59		Usp11	0.856378	-0.856378	0.000244092		SOX6	-1.76481
			NTF3	-2.6		Fxyd6	-3		Ccdc157	-0.59		Slc23a2	-0.688567	0.688567	0.000246944		WNT3	-1.87497
			IGFBP3	-2.7		Mup1	-3		Rest	-0.59		Esd	0.707434	-0.707434	0.000254506		CBLN1	-2.11348
			LPL	-3		Calb1	-3		Tmbim1	-0.59		Cycs	-0.505303	0.505303	0.000254506		UACA	-2.3079
			TACR3	-3.1		Gsbs	-3.2		E230008N13Rik	-0.59		Rps12	0.861659	-0.861659	0.000275446
			ATP12A	-3.2		Rcn	-3.2		Olfr1364	-0.59		Pnmal2	0.567019	-0.567019	0.000275446
			FIBL-3	-3.9		2610042L04Rik	-3.3		Pamr1	-0.59		Scn3a	0.560617	-0.560617	0.000278721
			CRH	-4.1		2610042L04Rik	-3.3		Tcte3	-0.59		Calm1	0.254028	-0.254028	0.000323643
			HTR7	-4.4		Kcna5	-3.4		Nov	-0.59		Epha4	-0.933067	0.933067	0.000324363
			KCNJ5	-4.4		Fos	-3.4		Wdr5b	-0.59		Gm13826	0.498062	-0.498062	0.000585608
			GABRA4	-4.6		Tacr3	-3.5		Lmod1	-0.59		Peg3	0.484583	-0.484583	0.000649803
			CCKAR	-5.2		Calb1	-3.5		ORF63	-0.59		Fau	0.386975	-0.386975	0.00066096
			ADCYAP1	-5.4		Vip	-3.5		Grm7	-0.59		S100a10	1.18209	-1.18209	0.000703908
			SERPING1	-5.5		Ghr	-3.9		Vsig10	-0.59		Rpl10	0.686401	-0.686401	0.00079977
			CRHBP	-6.3		Egr1	-4.1		Cspp1	-0.59		Ngfrap1	0.486138	-0.486138	0.00079977
			NUP155	-6.8		0610007P22Rik	-4.2		Spef2	-0.59		Igsf3	0.848503	-0.848503	0.000867031
			GRP	-8.2		Nrp2	-4.3		Gmcl1l	-0.6		Aco2	-0.555154	0.555154	0.000889303
						Adcy7	-4.3		Gmcl1l	-0.6		Gm6654	0.513202	-0.513202	0.000911279
						Neurod6	-4.5		Ttc30b	-0.6		Rpl8	0.496245	-0.496245	0.00093097
						Csf2rb2	-4.6		Pdlim1	-0.6		B230209E15Rik	0.780725	-0.780725	0.000938747
						Igfbp4	-4.8		Kif11	-0.6		Gabrg2	0.540373	-0.540373	0.00108298
						Cart	-5.1		Krt18	-0.6		Chl1	0.648237	-0.648237	0.00116243
						Igfbp4	-5.1		Egfr	-0.6		Cadm1	0.914637	-0.914637	0.00118538
						Calca	-5.3		Mir680-3	-0.6		Rps29	0.469044	-0.469044	0.00123878
						Otx2	-6.4		Ces1b	-0.6		Epha5	-0.562161	0.562161	0.00129186
						Grp	-14		Fgfr2	-0.6		Rpl35	0.453866	-0.453866	0.00140341
						Lpl	-17.5		1810011H11Rik	-0.6		Chrna6	-0.481845	0.481845	0.00141709
									Col4a5	-0.6		Fabp3	-0.423921	0.423921	0.0014178
									Casr	-0.6		Tmem59l	0.507239	-0.507239	0.0014178
									Usp2	-0.6		Dynlt3	-0.521148	0.521148	0.0014917
									Arhgef11	-0.6		Rps16	0.506459	-0.506459	0.00167748
									Vwa3b	-0.6		Epdr1	0.886955	-0.886955	0.00183595
									Prelid2	-0.6		Ckb	-0.333724	0.333724	0.00199023
									Slco1c1	-0.6		Cacna2d1	0.88233	-0.88233	0.0019906
									Enpp2	-0.6		Smarca1	0.761654	-0.761654	0.00213555
									Tsga10	-0.6		Fdps	0.769637	-0.769637	0.00216295
									Dnaic2	-0.6		Hnrnpa2b1	0.443839	-0.443839	0.00216674
									Icam1	-0.6		Rps27a	0.582006	-0.582006	0.00250384
									Heph	-0.6		Puf60	0.737972	-0.737972	0.00250384
									Snord15b	-0.61		Stmn2	-0.2617	0.2617	0.00255923
									S100a4	-0.61		Bex4	0.632921	-0.632921	0.00255923
									Wrn	-0.61		Myo5a	-0.421329	0.421329	0.00274909
									Atp6v1c2	-0.61		2010107E04Rik	-0.378241	0.378241	0.00275084
									Ccdc40	-0.61		Tpi1	-0.369494	0.369494	0.00279348
									Itprip	-0.61		Atp6ap2	-0.296555	0.296555	0.00294167
									Lca5	-0.61		3110047P20Rik	-0.702799	0.702799	0.00294544
									Tmem189	-0.61		Isca2	-0.487588	0.487588	0.00299874
									H19	-0.61		Rps6	0.409071	-0.409071	0.00326257
									Hpcal1	-0.61		Zcchc18	0.309597	-0.309597	0.00326257
									Tns1	-0.61		Sez6l	0.622527	-0.622527	0.00335782
									Prom1	-0.61		Tceal1	0.631239	-0.631239	0.00335782
									Nfix	-0.61		Atp5g2	0.690145	-0.690145	0.00356573
									Tcp11	-0.61		Rps3a1	0.436885	-0.436885	0.00358855
									Pdlim4	-0.61		Dad1	0.411345	-0.411345	0.00378788
									Trdn	-0.61		Psme1	0.6386	-0.6386	0.00379662
									EG546185	-0.61		Syt1	-0.302523	0.302523	0.00392018
									Kif1c	-0.61		Marcks	0.644564	-0.644564	0.00397119
									Wdr19	-0.62		Flrt3	0.732101	-0.732101	0.00404098
									Dnahc10	-0.62		Rps4x	0.750637	-0.750637	0.00408862
									Mosc1	-0.62		Sars	-0.364599	0.364599	0.00416183
									Eya1	-0.62		Ndufa11	-0.351357	0.351357	0.00417804
									Hivep3	-0.62		Gnb2	0.662689	-0.662689	0.00417804
									Olfr1174	-0.62		Astn1	0.596116	-0.596116	0.00417971
									Zfp507	-0.62		Bex2	0.402727	-0.402727	0.00418073
									Plat	-0.62		Map1lc3b	-0.376974	0.376974	0.00425044
									Mttp	-0.62		Peg13	0.770731	-0.770731	0.00430025
									Mir326	-0.62		Maoa	0.70076	-0.70076	0.00436706
									ENSMUSG00000066990	-0.62		Gpm6a	0.275702	-0.275702	0.00451437
									Wdr65	-0.62		En1	0.40749	-0.40749	0.00457129
									Gm626	-0.62		Pitpna	-0.47402	0.47402	0.00469485
									2610301B20Rik	-0.62		Scoc	0.365767	-0.365767	0.00471136
									Fermt2	-0.63		Tmem50a	0.36521	-0.36521	0.00482649
									Gm6682	-0.63		Atp8a1	0.870472	-0.870472	0.00482649
									Wdyhv1	-0.63		Grb10	0.634417	-0.634417	0.00490305
									Sypl	-0.63		Rps25	0.451497	-0.451497	0.00493751
									Gramd1c	-0.63		Idh1	0.740342	-0.740342	0.00499925
									Vmn2r43	-0.63		Sccpdh	0.636679	-0.636679	0.00499925
									Ascc1	-0.63		Sod1	0.358255	-0.358255	0.00507952
									Syde2	-0.63		Ndn	0.362837	-0.362837	0.00507952
									Ptrf	-0.63		Mpc1	-0.482544	0.482544	0.00512714
									Gmcl1l	-0.63		Snap91	-0.44389	0.44389	0.00512714
									Pcolce	-0.63		Cend1	-0.418923	0.418923	0.00522879
									Dcakd	-0.63		Ccni	-0.63591	0.63591	0.00535986
									Prkcq	-0.63		Rps8	0.559122	-0.559122	0.00543999
									Gmcl1l	-0.63		Srsf5	0.490482	-0.490482	0.00585276
									Olfr1012	-0.64		Fkbp1a	0.430471	-0.430471	0.00599043
									Lama2	-0.64		Scai	-0.609109	0.609109	0.00599128
									Chd7	-0.64		Pam16	0.54449	-0.54449	0.00599849
									A330017A19Rik	-0.64		Ache	0.615028	-0.615028	0.00599849
									Olfr197	-0.64		Strbp	-0.517516	0.517516	0.00615807
									Dlec1	-0.64		Pdha1	-0.455242	0.455242	0.00615807
									Dnajc3	-0.64		Rbms3	-0.425445	0.425445	0.00642007
									Dnajc3	-0.64		Tmeff2	0.910998	-0.910998	0.00658272
									Lrrc43	-0.64		Akap2	-0.564144	0.564144	0.00658272
									Vip	-0.64		Tenm2	-0.627181	0.627181	0.00670777
									Olfr151	-0.64		Sparcl1	-1.11486	1.11486	0.00671804
									Tst	-0.64		Clu	0.370398	-0.370398	0.0067553
									Ccdc151	-0.65		Slc18a2	-0.253496	0.253496	0.00694551
									Ifi27l1	-0.65		Pbdc1	0.613896	-0.613896	0.00701115
									Itih3	-0.65		Rplp2	0.427258	-0.427258	0.00705042
									Olfr635	-0.65		Nap1l4	0.573394	-0.573394	0.00705042
									Cspp1	-0.65		Gm5868	-0.380045	0.380045	0.00714388
									Myo10	-0.65		Idh3a	-0.419315	0.419315	0.00724359
									Olfr1497	-0.65		Atp2b4	0.898425	-0.898425	0.00746258
									Prdm8	-0.65		Rpl31-ps12	0.412458	-0.412458	0.00746258
									Loxl3	-0.65		Stmn3	-0.215735	0.215735	0.00770794
									Gal3st1	-0.65		Srrm2	0.600435	-0.600435	0.00793181
									Aebp1	-0.65		Mcfd2	0.595819	-0.595819	0.00814327
									A930001N09Rik	-0.65		Dctn1	0.570374	-0.570374	0.00818697
									1810058I24Rik	-0.66		Atp6ap1	-0.274934	0.274934	0.00818697
									Hp	-0.66		Sub1	0.302345	-0.302345	0.00819866
									Trim44	-0.66		Eif1	0.50006	-0.50006	0.00827758
									Fbxl7	-0.66		Cxx1c	0.30217	-0.30217	0.00893325
									Mcee	-0.66		Ube2i	0.587029	-0.587029	0.00909193
									4930467E23Rik	-0.66		Ptov1	0.73897	-0.73897	0.00909193
									Mdk	-0.66		Arhgdia	0.664227	-0.664227	0.00928349
									Olfr988	-0.66		Atp5g1	-0.336165	0.336165	0.00930586
									Fyco1	-0.66		Rtn1	0.337763	-0.337763	0.00930586
									4921536K21Rik	-0.66		Tmed10	0.491163	-0.491163	0.0093605
									4833442J19Rik	-0.66		Rpl28	0.61892	-0.61892	0.00956085
									Slc4a4	-0.66		Ctxn2	0.4387	-0.4387	0.0096993
									Igsf11	-0.67		Amfr	0.68011	-0.68011	0.0103284
									Snora34	-0.67		Zdhhc20	0.684638	-0.684638	0.0104163
									Ppap2b	-0.67		2900011O08Rik	-0.315221	0.315221	0.0108185
									Parm1	-0.67		Rpl6	0.443237	-0.443237	0.0113205
									D8Ertd82e	-0.67		Vps29	-0.345048	0.345048	0.0114341
									Acaa1b	-0.67		Ahcyl1	-0.589462	0.589462	0.0114377
									4930467E23Rik	-0.67		Magi1	0.566047	-0.566047	0.011441
									Mir23a	-0.67		Rpl13a	0.364186	-0.364186	0.011441
									F730043M19Rik	-0.67		Grm5	-0.531548	0.531548	0.011441
									Ccnd1	-0.67		Prdx1	0.385972	-0.385972	0.0115938
									Cd93	-0.67		2900056M20Rik	0.665287	-0.665287	0.011651
									1700040L02Rik	-0.67		Th	0.244109	-0.244109	0.0116576
									Mir681	-0.67		Fam63b	-0.517266	0.517266	0.0116576
									Dnahc2	-0.67		Tuba4a	-0.413345	0.413345	0.0120495
									Tead1	-0.68		Kif5c	-0.330665	0.330665	0.0120495
									Olfr1016	-0.68		Tusc3	0.58043	-0.58043	0.0120824
									Hipk1	-0.68		Gm5506_loc2	-0.56296	0.56296	0.0122517
									EG277089	-0.68		Itm2b	0.303729	-0.303729	0.0125997
									Synm	-0.68		Spcs2	0.541867	-0.541867	0.0135787
									Nxph4	-0.68		Mbnl2	0.437614	-0.437614	0.0136772
									Otx1	-0.68		Rps9	0.354621	-0.354621	0.0138201
									Lpp	-0.68		Scg2	0.344756	-0.344756	0.0141678
									Thbd	-0.68		Ank3	0.446555	-0.446555	0.0141678
									Vit	-0.68		Ghitm	-0.319063	0.319063	0.0141678
									EG433365	-0.68		Gap43	0.217347	-0.217347	0.0141678
									Mylk	-0.69		Atp6v1a	-0.221783	0.221783	0.0141678
									Kcnab1	-0.69		Bscl2	0.546811	-0.546811	0.014438
									V1re8	-0.69		Cacna2d3	0.680595	-0.680595	0.014754
									Dnajb13	-0.69		H3f3a	0.681095	-0.681095	0.01481
									Olfr802	-0.69		Aplp1	0.422064	-0.422064	0.01481
									Fhad1	-0.69		Snap25	-0.206965	0.206965	0.0150957
									Lca5l	-0.69		Reep1	-0.457656	0.457656	0.0150957
									Sox21	-0.69		Serinc1	-0.243135	0.243135	0.0158479
									Lect1	-0.69		Pianp	0.603294	-0.603294	0.0158479
									Sox2	-0.69		Pde1a	0.687456	-0.687456	0.0161398
									Prdx6	-0.69		Atp2b2	-0.437607	0.437607	0.0161398
									Dusp14	-0.69		Eef1a1	0.292849	-0.292849	0.016235
									Gab1	-0.7		Cdc37	0.597302	-0.597302	0.0162836
									Aard	-0.7		Atp6v1e1	-0.29274	0.29274	0.0163236
									Nde1	-0.7		Fus	0.594946	-0.594946	0.0163445
									S1pr1	-0.7		Ypel5	-0.41851	0.41851	0.0168754
									Arhgap18	-0.7		Agtpbp1	-0.494039	0.494039	0.0172875
									Gvin1	-0.7		Cox8a	0.324929	-0.324929	0.0179535
									H2-M9	-0.7		Bloc1s1	0.524095	-0.524095	0.0182029
									Rasgrp1	-0.7		Ddx5	0.302768	-0.302768	0.0182029
									Gemin4	-0.7		Acot7	-0.264377	0.264377	0.0182029
									Zbtb20	-0.71		Cyfip2	-0.353501	0.353501	0.0183209
									Cyp4f16	-0.71		Celf5	0.635165	-0.635165	0.0188645
									Hacl1	-0.71		Tmsb10	0.497574	-0.497574	0.0191705
									Cspp1	-0.71		Endod1	0.533928	-0.533928	0.019277
									S100a11	-0.71		Hnmt	0.633275	-0.633275	0.0193964
									1700019E19Rik	-0.71		Pcyox1	0.575086	-0.575086	0.0196044
									Sprr1a	-0.71		Rpl39	0.375857	-0.375857	0.0196044
									Ccdc39	-0.71		Copb2	-0.508647	0.508647	0.0202058
									Ext1	-0.72		Capza2	-0.384335	0.384335	0.0204489
									Gm266	-0.72		Ddb1	-0.380219	0.380219	0.0207684
									Smpdl3a	-0.72		Nsg1	0.334565	-0.334565	0.0208583
									E230008N13Rik	-0.72		Dync1h1	-0.354822	0.354822	0.0209356
									Scnn1a	-0.72		Dync1i2	0.301631	-0.301631	0.0209356
									Neurl2	-0.72		Rgs17	-0.353063	0.353063	0.0218865
									Slc38a11	-0.72		Gm6644	0.436963	-0.436963	0.0219282
									Hepacam	-0.72		Spop	0.461587	-0.461587	0.0230951
									E230008N13Rik	-0.72		Slc24a2	-0.517306	0.517306	0.0230951
									Gm1549	-0.73		Prpf19	0.66216	-0.66216	0.0231292
									Hmcn1	-0.73		Prkar1b	0.32313	-0.32313	0.0232077
									Dhrs7	-0.73		Dynll2	0.500714	-0.500714	0.0232729
									T2	-0.73		Faim2	0.536335	-0.536335	0.0232927
									Ptbp1	-0.73		Pgk1	-0.264404	0.264404	0.0239346
									Gm16368	-0.73		Ap1s1	0.560868	-0.560868	0.0243173
									Trav7d-2	-0.74		Agap3	0.512403	-0.512403	0.025246
									Lrrc2	-0.74		Higd1a	-0.298454	0.298454	0.0261538
									A330021E22Rik	-0.74		Fgf12	0.572082	-0.572082	0.0264337
									Olfr1510	-0.74		Cxx1b	0.568446	-0.568446	0.0264337
									Ccna1	-0.74		Rpl11	0.486359	-0.486359	0.0269815
									Dyx1c1	-0.74		Rpl23	0.316262	-0.316262	0.0275089
									Tnni3	-0.75		Nell2	0.62862	-0.62862	0.0275089
									Cnp	-0.75		Sema6d	-0.460038	0.460038	0.0275089
									Arl13b	-0.75		Lancl1	0.476999	-0.476999	0.0275173
									Timp3	-0.75		Ufc1	-0.456955	0.456955	0.0278034
									Emp2	-0.75		Pam	0.467246	-0.467246	0.0280637
									Lrrc9	-0.75		Snhg8	0.627976	-0.627976	0.0280637
									Lrrc18	-0.75		Rps14	0.393296	-0.393296	0.0281847
									Dcdc2a	-0.75		Rps15a-ps4	0.554099	-0.554099	0.0281847
									Olfr611	-0.75		Trim44	0.547408	-0.547408	0.0285747
									Cav2	-0.75		Cbx3	0.416335	-0.416335	0.0287104
									Ttll3	-0.75		Elavl2	-0.391506	0.391506	0.0287607
									Snora44	-0.75		Ndrg4	-0.247649	0.247649	0.0294792
									Dnahc1	-0.75		Rpl23a	0.46223	-0.46223	0.0308225
									Hspa1b	-0.75		Hdhd2	-0.442355	0.442355	0.0314026
									Olfr1097	-0.76		Rps5	0.303827	-0.303827	0.0320081
									Adamts9	-0.76		Olfm3	-0.555991	0.555991	0.0322825
									Wdr66	-0.76		Tmem256	-0.388805	0.388805	0.0323629
									Fgf7	-0.76		Map1b	-0.195062	0.195062	0.0325205
									Heatr2	-0.76		Kcnd3	-0.368532	0.368532	0.0325205
									Rfx4	-0.77		Fasn	0.534448	-0.534448	0.0326693
									Cnn3	-0.77		Glo1	-0.387197	0.387197	0.0326693
									Cldn11	-0.77		Hars	-0.454053	0.454053	0.0326693
									Clmn	-0.77		Mat2a	0.326961	-0.326961	0.0326693
									Dpy19l2	-0.77		Slc24a3	-0.442699	0.442699	0.0330907
									Trp53inp1	-0.77		Robo2	-0.514405	0.514405	0.0331673
									Adamts9	-0.77		Nucks1	0.490166	-0.490166	0.0339423
									Snora73a	-0.77		App	-0.259881	0.259881	0.0347736
									Iqcd	-0.77		Cplx2	-0.419107	0.419107	0.0349971
									Gprc5c	-0.77		Tsc22d1	0.343738	-0.343738	0.0351255
									Rbp2	-0.77		Luc7l3	0.352996	-0.352996	0.0351461
									Serpinb6b	-0.78		Mrpl46	-0.545651	0.545651	0.0351461
									Olfr1134	-0.78		Sphkap	0.629781	-0.629781	0.0353188
									4930579J09Rik	-0.78		Eprs	-0.437864	0.437864	0.0353212
									Odf3b	-0.78		Got1	-0.297016	0.297016	0.0356136
									ENSMUSG00000051554	-0.78		H3f3b	0.305314	-0.305314	0.0360168
									Txndc6	-0.78		A030009H04Rik	-0.38025	0.38025	0.0361149
									Hrasls	-0.78		Ywhae	0.299426	-0.299426	0.0361149
									Grk4	-0.79		Hsp90b1	0.274635	-0.274635	0.0364836
									Mycbpap	-0.79		Slc1a2	0.521334	-0.521334	0.0364836
									Olfr853	-0.79		Elovl6	-0.480475	0.480475	0.0364836
									Morn5	-0.79		Rps3	0.320511	-0.320511	0.0370159
									Endog	-0.79		Atp5o	-0.278451	0.278451	0.0370711
									BC060267	-0.79		Rpl9	0.444686	-0.444686	0.0370711
									4930555I21Rik	-0.79		Ocrl	0.496144	-0.496144	0.0371682
									4930534B04Rik	-0.79		Cd59a	0.57996	-0.57996	0.0376399
									Ccdc80	-0.79		Rps20	0.445792	-0.445792	0.0382253
									Tmem67	-0.79		Araf	0.241659	-0.241659	0.0382253
									Pttg1	-0.79		Sdhc	0.558043	-0.558043	0.0383472
									Naaa	-0.79		Pcdh9	0.772549	-0.772549	0.0388292
									Anxa6	-0.79		Gabarapl1	0.218066	-0.218066	0.0390864
									Prmt8	-0.8		Osbpl1a	-0.465564	0.465564	0.0394812
									Dydc1	-0.8		Ttc1	-0.388021	0.388021	0.0398297
									Fos	-0.8		Gria2	0.291038	-0.291038	0.0398297
									Myb	-0.8		Hnrnph1	0.480733	-0.480733	0.04005
									Ccdc60	-0.8		Ccdc25	-0.494488	0.494488	0.0400848
									S100a11	-0.8		Rps23	0.402538	-0.402538	0.0410068
									Ppapdc2	-0.8		Slc25a3	-0.27585	0.27585	0.041315
									Spag6	-0.8		Rabl5	0.547395	-0.547395	0.0414227
									Olfr477	-0.8		Tmem255a	0.338632	-0.338632	0.0414227
									Fzd6	-0.8		Celf4	0.214429	-0.214429	0.041646
									EG665858	-0.81		Dos	0.412068	-0.412068	0.0428563
									Ccdc121	-0.81		Maged1	0.254365	-0.254365	0.0428563
									Crip1	-0.81		Arhgap5	-0.458014	0.458014	0.0431627
									Zfp36l1	-0.81		Fth1	0.454536	-0.454536	0.0431627
									Rdh19	-0.81		Srsf11	0.504351	-0.504351	0.0431627
									Glis3	-0.81		Dzip3	0.421611	-0.421611	0.0436864
									Serpinb1a	-0.81		Brd2	0.561139	-0.561139	0.0440448
									4930467E23Rik	-0.82		Grcc10	0.282607	-0.282607	0.044752
									Gm626	-0.82		Fam133b	0.509564	-0.509564	0.0452432
									Krcc1	-0.82		Rpl32	0.312071	-0.312071	0.0452432
									Nol4	-0.82		Cpeb1	-0.518296	0.518296	0.0454303
									Pawr	-0.82		Pdhb	-0.326845	0.326845	0.0455681
									Elof1	-0.82		Kifap3	-0.256951	0.256951	0.0457832
									4732415M23Rik	-0.83		Gas5	0.529205	-0.529205	0.0460991
									Kif6	-0.83		Trappc1	-0.472491	0.472491	0.0460991
									Rnft1	-0.83		Smim13	-0.408724	0.408724	0.0462978
									LOC626493	-0.83		Hcfc1r1	-0.316525	0.316525	0.0464464
									Aqp4	-0.83		Emc10	0.562474	-0.562474	0.0477439
									Mir325	-0.83		Fam73a	-0.448686	0.448686	0.0487655
									Ermn	-0.83		Rpl36a	0.450685	-0.450685	0.0487655
									Gpr37	-0.84		Hmox2	0.433073	-0.433073	0.0488093
									9330101J02Rik	-0.84		Fam213a	0.550508	-0.550508	0.0490701
									Frem2	-0.84		Bpnt1	-0.46027	0.46027	0.0492314
									Nudt4	-0.85		Myl12b	-0.273973	0.273973	0.0494893
									Clic1	-0.85		Bdnf	0.61132	-0.61132	0.0498495
									Tmem176b	-0.85		Aip	0.503059	-0.503059	0.0499044
									E230008N13Rik	-0.85		B3galnt1	0.45055	-0.45055	0.0499044
									2010001K21Rik	-0.85
									St5	-0.85
									Tgif2	-0.85
									Fam55d	-0.85
									Tead1	-0.85
									Greb1l	-0.86
									Slitrk6	-0.86
									Kcng3	-0.86
									Pdyn	-0.86
									Olfr774	-0.86
									B9d1	-0.86
									Rsph10b2	-0.86
									E230008N13Rik	-0.86
									Ccdc3	-0.87
									Pacrg	-0.87
									Golim4	-0.87
									Clic4	-0.87
									Ptrh1	-0.87
									Morn3	-0.87
									Sox9	-0.87
									Chd7	-0.88
									Nmb	-0.88
									Ubxn11	-0.88
									Dnaic1	-0.88
									Elovl7	-0.88
									EG625558	-0.88
									Vamp8	-0.88
									Ect2l	-0.89
									Capn6	-0.89
									Cp	-0.89
									Olfr767	-0.9
									Cartpt	-0.9
									Bdh2	-0.9
									Olfr23	-0.9
									Ang	-0.9
									AI314831	-0.9
									Ramp1	-0.91
									Dnahc7b	-0.91
									Pgcp	-0.91
									Nms	-0.91
									Chd7	-0.91
									C030017K20Rik	-0.91
									V1rg12	-0.92
									Dydc2	-0.92
									Nek5	-0.92
									Olfr1109	-0.92
									Chodl	-0.92
									Ccnd2	-0.93
									Hspa1a	-0.93
									9130014G24Rik	-0.93
									Apoe	-0.94
									Eno4	-0.95
									Hspb1	-0.95
									Hspa1b	-0.95
									Ribc2	-0.95
									Stxbp3b	-0.96
									E230008N13Rik	-0.96
									Hspb1	-0.96
									Tmem123	-0.96
									Folr1	-0.96
									Gm973	-0.96
									Cetn4	-0.96
									Stk33	-0.97
									Cdkl4	-0.97
									P4ha3	-0.97
									EG384594	-0.98
									Cmtm8	-0.99
									4930588N13Rik	-0.99
									Slc25a18	-0.99
									Ctso	-0.99
									Cetn4	-1
									Tcf4	-1
									Musk	-1
									Lrrc6	-1
									Fhl5	-1
									Kif9	-1
									Sorbs3	-1
									Kif27	-1.01
									Cmtm5	-1.02
									2010015L04Rik	-1.02
									Armc4	-1.03
									Tmem107	-1.03
									Ttc12	-1.03
									Tcp11l2	-1.03
									Mag	-1.03
									E230008N13Rik	-1.03
									Dnahc7b	-1.04
									Serpinh1	-1.04
									Gm626	-1.04
									Slc38a3	-1.04
									Dnahc3	-1.04
									Ttc21a	-1.05
									Abhd3	-1.05
									Vwa3a	-1.06
									Gngt2	-1.07
									Mak	-1.07
									Cxcr4	-1.07
									Gprc5b	-1.07
									Glipr1l1	-1.08
									Armc3	-1.09
									Rny3	-1.09
									Itpkb	-1.09
									Cyr61	-1.09
									Clic6	-1.09
									Zbbx	-1.1
									Slc1a3	-1.1
									Hspa2	-1.1
									1700001C02Rik	-1.11
									Tmem232	-1.11
									2610015P09Rik	-1.11
									Syt10	-1.11
									Chd7	-1.11
									Lrrc36	-1.12
									Alpk1	-1.12
									Efcab2	-1.12
									Cbln4	-1.13
									Ddit4l	-1.13
									Lbp	-1.13
									Chd7	-1.14
									Efcab10	-1.14
									Cflar	-1.15
									4921508M14Rik	-1.15
									Gstk1	-1.15
									Tom1l1	-1.16
									Dnahc7a	-1.16
									1700101E01Rik	-1.16
									1110017D15Rik	-1.16
									Tekt1	-1.17
									Ezr	-1.17
									6820408C15Rik	-1.17
									Dnahc11	-1.17
									Lrtomt	-1.18
									1700029J07Rik	-1.19
									Zmynd10	-1.2
									Defb25	-1.2
									Adamts9	-1.2
									4933407L21Rik	-1.2
									Slc15a2	-1.2
									Gpr177	-1.22
									Ccdc108	-1.23
									Spata24	-1.23
									Serpinb1b	-1.24
									Anxa2	-1.24
									Car1	-1.25
									Got1l1	-1.25
									Tnfaip8	-1.26
									Cd9	-1.26
									Myh11	-1.27
									1700084C01Rik	-1.28
									Kcnj16	-1.28
									Gm221	-1.28
									Hspa8	-1.28
									Spef2	-1.29
									Ttc18	-1.29
									Scn7a	-1.29
									Lrguk	-1.31
									Mt1	-1.31
									Hspa8	-1.31
									1700094D03Rik	-1.32
									Ccdc96	-1.33
									Pdpn	-1.33
									Mlf1	-1.34
									1700009P17Rik	-1.35
									Wdr16	-1.35
									Dnali1	-1.35
									Wdr63	-1.35
									Phex	-1.37
									Dnahc3	-1.37
									Adamts9	-1.4
									Sptlc3	-1.4
									Kcnj10	-1.4
									Efhc1	-1.41
									Ect2l	-1.42
									Car9	-1.42
									Spef2	-1.42
									Rhoj	-1.42
									Stoml3	-1.43
									Lpl	-1.44
									E230008N13Rik	-1.44
									Gm626	-1.44
									Lrriq1	-1.44
									Layn	-1.45
									Spef2	-1.45
									4930578N16Rik	-1.47
									E230008N13Rik	-1.47
									OTTMUSG00000005148	-1.48
									Vwa3b	-1.48
									Dnahc9	-1.49
									Dbi	-1.5
									Mdh1b	-1.51
									Spef2	-1.51
									Prelp	-1.51
									Chd7	-1.51
									Crygn	-1.52
									Anxa1	-1.52
									Gm410	-1.52
									Mir505	-1.52
									Fbxo36	-1.53
									Fam183b	-1.53
									Gm626	-1.54
									Spef2	-1.55
									Ptgr1	-1.55
									4930529M08Rik	-1.56
									Hist1h1c	-1.56
									Mgst1	-1.57
									Dnahc3	-1.57
									Iqca	-1.57
									Gpr98	-1.58
									Bicc1	-1.58
									Pih1d2	-1.58
									Wdr78	-1.58
									Spata18	-1.59
									Fam81b	-1.59
									Olfr591	-1.59
									Vim	-1.6
									Ccdc135	-1.6
									Spef2	-1.61
									4930451C15Rik	-1.61
									Iqub	-1.61
									Fam154b	-1.62
									Antxr1	-1.63
									Ysk4	-1.63
									Spag17	-1.63
									1700012B09Rik	-1.64
									Rgs22	-1.64
									4930529M08Rik	-1.65
									Dthd1	-1.65
									St3gal6	-1.67
									Dmkn	-1.67
									Grp	-1.69
									Tsnaxip1	-1.69
									Casc1	-1.69
									Akap14	-1.7
									S100a6	-1.7
									Car4	-1.71
									Akd1	-1.71
									Akd1	-1.74
									Wdr65	-1.74
									Spef2	-1.75
									Spef2	-1.75
									2310007A19Rik	-1.75
									Mro	-1.76
									Iqca	-1.78
									Sparcl1	-1.8
									Nfix	-1.82
									S100b	-1.82
									Sntn	-1.83
									Cdhr4	-1.84
									Akd1	-1.84
									Ccdc11	-1.87
									1700016K19Rik	-1.87
									Dnahc5	-1.88
									1700003M02Rik	-1.88
									Hydin	-1.91
									Cdhr3	-1.96
									Pla2g16	-1.98
									Dnahc12	-2.05
									Cdc14a	-2.06
									E230008N13Rik	-2.08
									Ccdc19	-2.08
									1500015O10Rik	-2.1
									4930529M08Rik	-2.1
									4932425I24Rik	-2.14
									Rassf9	-2.15
									4930529M08Rik	-2.15
									4930485B16Rik	-2.2
									Gja1	-2.24
									Rarres2	-2.25
									Ppil6	-2.27
									Ect2l	-2.27
									Iqcg	-2.27
									Bbox1	-2.29
									Dnahc6	-2.29
									Ccdc81	-2.31
									4930485B16Rik	-2.33
									1700024G13Rik	-2.41
									Gm70	-2.42
									Enkur	-2.42
									Dnahc6	-2.42
									Slc2a1	-2.53
									Spef2	-2.55
									1700007G11Rik	-2.56
									Lrrc48	-2.57
									D19Ertd652e	-2.59
									Tmem212	-2.61
									Pltp	-2.61
									Ccdc153	-2.62
									Rshl3	-2.63
									Dnahc10	-2.63
									E230008N13Rik	-2.65
									Lrrc34	-2.67
									E230008N13Rik	-2.67
									Mt2	-2.69
									Wdr52	-2.7
									E230008N13Rik	-2.73
									Mlc1	-2.76
									Neurod6	-2.83
									Ak7	-2.86
									Mns1	-2.86
									Iqca	-2.87
									Dnahc12	-2.89
									Ccdc113	-2.97
									D19Ertd652e	-2.99
									Ccdc146	-3.03
									Calml4	-3.06
									E230008N13Rik	-3.11
									Lrrc23	-3.12
									Rsph1	-3.14
									Spef2	-3.15
									Spef2	-3.18
									Spef2	-3.18
									Dnahc6	-3.21
									Capsl	-3.21
									D19Ertd652e	-3.26
									D19Ertd652e	-3.33
									1700027A23Rik	-3.45
									Dynlrb2	-3.67
									D19Ertd652e	-3.67
									AU021034	-3.89
									Spef2	-3.89
									Mia1	-4.07
									Spef2	-4.21
