# Supplementary material for: Spatial RNA Sequencing Identifies Robust Markers of Vulnerable and Resistant Human Midbrain Dopamine Neurons and Their Expression in Parkinson’s Disease
Source: Front Mol Neurosci. 2021 Jul 8;14:699562. doi: 10.3389/fnmol.2021.699562 (PMC8297217; doi:10.3389/fnmol.2021.699562)
Supplement: Supplementary file 3 [file Table_5.xlsx]

## Sheet: Experimental variables
Supplementary Table 5. List of experimental variables and sequencing stats for the 43 samples associated with the current dataset (18 male subjects)
ID at GEO	Age	PMI (h)	Type	Cells captured	Total reads	Detected genes
case1_SNc.fastq.gz	45	8.83333	SNc	20	2942540	9368
case2_VTA.fastq.gz	48	5.5	VTA	50	3067357	10302
case3_SNc_rep1.fastq.gz	50	8.5	SNc	108	6892603	11836
case3_SNc_rep2.fastq.gz	50	8.5	SNc	59	3057355	10873	83.5	4974979	11354.5
case3_VTA_rep1.fastq.gz	50	8.5	VTA	122	6017776	11445
case3_VTA_rep2.fastq.gz	50	8.5	VTA	53	3057174	10964	87.5	4537475	11204.5
case4_SNc.fastq.gz	51	7.75	SNc	342	3628050	11284
case4_VTA.fastq.gz	51	7.75	VTA	236	1366239	11252
case5_VTA.fastq.gz	53	14.4167	VTA	129	5174307	11426
case6_SNc_rep1.fastq.gz	55	7.5	SNc	232	3765380	11450
case6_SNc_rep2.fastq.gz	55	7.5	SNc	54	2834975	10199	143	3.30018e+06	10824.5
case6_VTA.fastq.gz	55	7.5	VTA	52	2991147	9248
case7_SNc.fastq.gz	55	7.25	SNc	52	3337949	10992
case7_VTA.fastq.gz	55	7.25	VTA	52	3173302	11204
case8_SNc.fastq.gz	58	5.25	SNc	50	3326780	9599
case8_VTA.fastq.gz	58	5.25	VTA	50	2354989	9738
case9_SNc.fastq.gz	59	4.41667	SNc	50	2631203	9670
case9_VTA.fastq.gz	59	4.41667	VTA	50	2213353	9098
case10_SNc_rep1.fastq.gz	79	7.66667	SNc	176	9863539	10479
case10_SNc_rep2.fastq.gz	79	7.66667	SNc	145	4352050	9011	160.5	7.10779e+06	9745
case11_SNc.fastq.gz	82	10	SNc	116	5551001	10262
case11_VTA.fastq.gz	82	10	VTA	149	6207543	9017
case12_SNc_rep1.fastq.gz	85	10	SNc	54	6126590	8767
case12_SNc_rep2.fastq.gz	85	10	SNc	49	6803107	7973
case12_SNc_rep3.fastq.gz	85	10	SNc	50	3052870	10919	51	5.32752e+06	9219.67
case13_SNc.fastq.gz	86	5.5	SNc	50	7992677	8088
case14_SNc.fastq.gz	88	4.71667	SNc	47	3136275	10991
case14_VTA.fastq.gz	88	4.71667	VTA	53	3298228	11382
case15_SNc.fastq.gz	88	7.41667	SNc	149	5937547	11894
case15_VTA.fastq.gz	88	7.41667	VTA	126	5474588	11653
case16_SNc.fastq.gz	96	5.38333	SNc	52	3166463	8802
case16_VTA.fastq.gz	96	5.38333	VTA	50	1941426	9949
case17_SNc_rep1.fastq.gz	98	8.66667	SNc	239	5871779	12305
case17_SNc_rep2.fastq.gz	98	8.66667	SNc	147	4736439	11514
case17_SNc_rep3.fastq.gz	98	8.66667	SNc	159	6446856	10996
case17_SNc_rep4.fastq.gz	98	8.66667	SNc	128	4839924	11996
case17_SNc_rep5.fastq.gz	98	8.66667	SNc	91	5322948	11383	152.8	5.44359e+06	11638.8
case17_VTA_rep1.fastq.gz	98	8.66667	VTA	235	7876138	11440
case17_VTA_rep2.fastq.gz	98	8.66667	VTA	85	7390529	11640
case17_VTA_rep3.fastq.gz	98	8.66667	VTA	146	5014299	11372	155.333	6760322	11484
case18_SNc_rep1.fastq.gz	102	5	SNc	227	7799879	12037
case18_SNc_rep2.fastq.gz	102	5	SNc	152	8303803	11686	189.5	8051841	11861.5
case18_VTA.fastq.gz	102	5	VTA	155	5730547	11836
case19_PD_1_SNc.fastq.gz	67	6.83333	SNc	40	9120552	8218
case19_PD_1_VTA.fastq.gz	67	6.83333	VTA	47	9979280	8920
case20_PD_2_SNc.fastq.gz	70	4.83333	SNc	69	8677528	11009
case21_PD_3_SNc.fastq.gz	71	4.28333	SNc	40	10296474	4676
case21_PD_3_VTA.fastq.gz	71	4.28333	VTA	43	7953862	6509
case22_PD_4_SNc.fastq.gz	74	5.41667	SNc	59	9739287	12188
case22_PD_4_VTA.fastq.gz	74	5.41667	VTA	>14	10878576	6421
case23_PD_5_SNc.fastq.gz	77	8.01167	SNc	67	5398832	10666
case23_PD_5_VTA.fastq.gz	77	8.01167	VTA	55	8308889	10699
				109.795	4.7458e+06	10635.8
