# Supplementary material for: Spatial RNA Sequencing Identifies Robust Markers of Vulnerable and Resistant Human Midbrain Dopamine Neurons and Their Expression in Parkinson’s Disease
Source: Front Mol Neurosci. 2021 Jul 8;14:699562. doi: 10.3389/fnmol.2021.699562 (PMC8297217; doi:10.3389/fnmol.2021.699562)
Supplement: Supplementary file 4 [file Table_6.xlsx]

## Sheet: DEGs from male subjects
Supplementary Table 6. List of differentially expressed genes from the current dataset (18 male subjects, 74 DEGs)
Current study	Log2FC[VTA/SNc]	Log2FC[SNc/VTA]	ajusted p-value	Marker type
CADM1	2.5241	-2.5241	3.98176e-09	VTA
GSG1L	-1.88212	1.88212	5.55032e-09	SNc
ZCCHC12	1.72979	-1.72979	1.37701e-06	VTA
ATP2A3	-1.51687	1.51687	1.17898e-05	SNc
CRYM	4.18795	-4.18795	9.7666e-05	VTA
FXYD6	1.53393	-1.53393	0.000108992	VTA
SERPINE2	1.44173	-1.44173	0.000409941	VTA
MMP17	3.42847	-3.42847	0.000409941	VTA
CDH13	3.11684	-3.11684	0.000505632	VTA
PEG3	0.961931	-0.961931	0.000690648	VTA
VAT1	-0.748578	0.748578	0.000690648	SNc
KCNIP4	1.428	-1.428	0.000690648	VTA
MARCKSL1	3.55048	-3.55048	0.000690648	VTA
ERBB4	1.09376	-1.09376	0.000690648	VTA
EN2	2.23524	-2.23524	0.00105417	VTA
CACNA1E	0.905188	-0.905188	0.00186194	VTA
SEZ6	-2.03598	2.03598	0.00204692	SNc
CACNA2D3	2.01414	-2.01414	0.00220304	VTA
PCSK2	1.18536	-1.18536	0.00247999	VTA
DIEXF	2.00432	-2.00432	0.00272519	VTA
RGS16	-1.05749	1.05749	0.00311944	SNc
GOLGA8A	1.41858	-1.41858	0.00413533	VTA
CACNA1G	-1.57791	1.57791	0.0042	SNc
OSBPL3	1.93699	-1.93699	0.0042	VTA
LOC728392	1.0228	-1.0228	0.0042	VTA
MAOB	2.52472	-2.52472	0.00534627	VTA
CNR1	2.36583	-2.36583	0.00640734	VTA
ARHGAP26	0.979595	-0.979595	0.00672508	VTA
MYO5A	-0.500729	0.500729	0.00786426	SNc
DBP	-1.26591	1.26591	0.00802466	SNc
NECAB1	1.70945	-1.70945	0.00802466	VTA
ARHGAP12	0.927709	-0.927709	0.00863119	VTA
PTCHD1	2.54241	-2.54241	0.0105238	VTA
RYBP	1.46311	-1.46311	0.0105238	VTA
TLN2	0.955451	-0.955451	0.010991	VTA
ZFHX2	-1.46675	1.46675	0.010991	SNc
TIMP2	0.986303	-0.986303	0.010991	VTA
STC1	2.94442	-2.94442	0.010991	VTA
KIAA1045	-0.994829	0.994829	0.0111181	SNc
REEP1	-0.528053	0.528053	0.0116977	SNc
ZNF385A	-1.0159	1.0159	0.0123702	SNc
PINK1	-1.05322	1.05322	0.0128194	SNc
GNG4	2.27864	-2.27864	0.0137858	VTA
CBLN1	-1.32646	1.32646	0.0162143	SNc
EPG5	-1.04513	1.04513	0.0176356	SNc
SLIT1	-1.24704	1.24704	0.0176356	SNc
ARFGEF1	1.19453	-1.19453	0.020126	VTA
PXMP2	2.41739	-2.41739	0.020126	VTA
CDK18	2.50263	-2.50263	0.0216067	VTA
AFF3	-1.00085	1.00085	0.0227676	SNc
KIRREL3	1.76261	-1.76261	0.0248949	VTA
LY6H	1.42993	-1.42993	0.0259934	VTA
AMER3	-1.63355	1.63355	0.0281524	SNc
NTRK3	1.17144	-1.17144	0.0281524	VTA
USP51	2.03444	-2.03444	0.0281524	VTA
POLR2H	1.42662	-1.42662	0.028675	VTA
JOSD2	-1.52259	1.52259	0.0288791	SNc
PEG10	0.663275	-0.663275	0.0288791	VTA
ETV5	1.16554	-1.16554	0.0291388	VTA
SGSH	1.72678	-1.72678	0.0291388	VTA
MAN2B2	1.5026	-1.5026	0.0291388	VTA
CACNG4	2.52408	-2.52408	0.0316935	VTA
DLK1	1.43368	-1.43368	0.0316935	VTA
SEC61A2	1.01631	-1.01631	0.0321489	VTA
C1orf27	1.42654	-1.42654	0.0370358	VTA
FAM189A1	1.23938	-1.23938	0.0370358	VTA
MFSD6	-0.517395	0.517395	0.0370358	SNc
EEF2	-0.625447	0.625447	0.0370358	SNc
PDRG1	-1.62279	1.62279	0.0370358	SNc
ARHGAP17	1.81868	-1.81868	0.0381903	VTA
ACAD10	1.51108	-1.51108	0.0449474	VTA
FOXN2	1.82382	-1.82382	0.046317	VTA
MEF2BNB	-0.862973	0.862973	0.0473153	SNc
C2CD2L	0.945648	-0.945648	0.0488158	VTA
