# Supplementary material for: Spatial RNA Sequencing Identifies Robust Markers of Vulnerable and Resistant Human Midbrain Dopamine Neurons and Their Expression in Parkinson’s Disease
Source: Front Mol Neurosci. 2021 Jul 8;14:699562. doi: 10.3389/fnmol.2021.699562 (PMC8297217; doi:10.3389/fnmol.2021.699562)
Supplement: Supplementary file 5 [file Table_7.xlsx]

## Sheet: DEGs from female subjects
Supplementary Table 7. List of differentially expressed genes from Nichterwitz et al, Nature Communications, 2016, re-analyzed here (3 female subjects, 100 DEGs).
Nichterwitz et al., Nat Commun. 2016 (re-calculated here with DEseq2 v.1.16.1)	Log2FC[VTA/SNc]	Log2FC[SNc/VTA]	ajusted p-value	Marker type
STC1	4.61179	-4.61179	2.80515e-23	VTA
CDH13	4.30816	-4.30816	5.09398e-21	VTA
CRYM	5.11238	-5.11238	4.81146e-17	VTA
CBLN1	-2.38791	2.38791	6.47273e-16	SNc
PLXNC1	4.51918	-4.51918	1.67372e-15	VTA
SOX6	-2.0653	2.0653	2.29537e-12	SNc
CADM1	2.88897	-2.88897	1.44318e-10	VTA
GNG4	3.20811	-3.20811	1.98221e-09	VTA
PAM	1.80105	-1.80105	3.13933e-08	VTA
FXYD6	2.12964	-2.12964	6.55969e-07	VTA
TPPP3	2.3678	-2.3678	1.50643e-06	VTA
S100B	2.31461	-2.31461	1.50643e-06	VTA
PDE1A	-1.95546	1.95546	1.69315e-06	SNc
ARHGAP26	1.49669	-1.49669	1.8088e-06	VTA
WNT3	-2.27638	2.27638	2.21591e-06	SNc
GSG1L	-1.60425	1.60425	4.35487e-06	SNc
SYNPR	-1.98063	1.98063	1.38534e-05	SNc
COPG2IT1	1.2467	-1.2467	1.38534e-05	VTA
RGS16	-1.58982	1.58982	1.89749e-05	SNc
KCNIP4	2.02685	-2.02685	2.12946e-05	VTA
IFI6	1.46432	-1.46432	2.45388e-05	VTA
LY6H	1.8477	-1.8477	4.54514e-05	VTA
PTPN5	3.05298	-3.05298	4.81663e-05	VTA
ZNF503	-1.43284	1.43284	8.91088e-05	SNc
SPOCK1	2.38544	-2.38544	9.69636e-05	VTA
VAV3	-1.86378	1.86378	0.000124048	SNc
ITPR1	-1.22332	1.22332	0.000124048	SNc
NECAB1	1.82671	-1.82671	0.000137256	VTA
OPRK1	1.46152	-1.46152	0.000141402	VTA
SLIT2	1.74437	-1.74437	0.000151024	VTA
CACNA2D3	2.29636	-2.29636	0.000233958	VTA
ZCCHC12	1.60183	-1.60183	0.000322128	VTA
ZNF804A	-2.50534	2.50534	0.000322128	SNc
GLRX	-2.29417	2.29417	0.000471244	SNc
SLC1A2	1.19979	-1.19979	0.000482618	VTA
ATP2A3	-1.75394	1.75394	0.0005809	SNc
NACC2	-1.51143	1.51143	0.000607055	SNc
PDE8B	1.34201	-1.34201	0.000609818	VTA
CD24	3.07709	-3.07709	0.00068083	VTA
FLRT3	2.1637	-2.1637	0.000773087	VTA
TPD52L1	2.59063	-2.59063	0.000842336	VTA
ALDH5A1	1.64181	-1.64181	0.00112271	VTA
PVRL1	-2.03849	2.03849	0.00157663	SNc
FAM126A	-1.22263	1.22263	0.00185529	SNc
PTCHD1	2.15784	-2.15784	0.00250563	VTA
SSTR2	3.97029	-3.97029	0.00250563	VTA
LOC728392	1.00159	-1.00159	0.00303067	VTA
PCSK2	1.22946	-1.22946	0.00309034	VTA
CAMK2A	2.17453	-2.17453	0.00379522	VTA
TAC1	1.68642	-1.68642	0.00379522	VTA
ABCG1	-1.67805	1.67805	0.00379522	SNc
FNDC3B	2.22762	-2.22762	0.00386584	VTA
CACNB3	-1.07545	1.07545	0.00386584	SNc
TCF4	2.36818	-2.36818	0.00424672	VTA
WNT5A	2.08211	-2.08211	0.00478824	VTA
SLIT1	-1.42413	1.42413	0.00481648	SNc
EN2	1.64552	-1.64552	0.00543882	VTA
TIMP2	0.87091	-0.87091	0.00680245	VTA
NEFH	-0.751378	0.751378	0.0099508	SNc
SLC17A6	-1.73559	1.73559	0.0102137	SNc
PEG10	0.708392	-0.708392	0.0124745	VTA
PAPPA	1.55261	-1.55261	0.0128756	VTA
VAT1L	1.12625	-1.12625	0.013586	VTA
RBMS3	-1.11567	1.11567	0.0136603	SNc
TNS1	-0.987892	0.987892	0.0136603	SNc
ALPK3	-1.85242	1.85242	0.0155726	SNc
LHFP	2.62557	-2.62557	0.0157756	VTA
OSBPL3	1.50464	-1.50464	0.0162268	VTA
ABCA1	1.8692	-1.8692	0.0174553	VTA
DPP10-AS1	-2.07742	2.07742	0.0186265	SNc
SLC26A11	1.39545	-1.39545	0.0194869	VTA
CDH4	2.52228	-2.52228	0.0202853	VTA
ELFN1	2.55492	-2.55492	0.0202853	VTA
PEG3	0.858202	-0.858202	0.0203616	VTA
MEST	1.14558	-1.14558	0.0213879	VTA
EBF1	1.0278	-1.0278	0.0213879	VTA
SERPINE2	1.15094	-1.15094	0.0226277	VTA
ZFHX2	-1.27763	1.27763	0.022813	SNc
RAPH1	-0.845447	0.845447	0.0235547	SNc
PDLIM5	1.86521	-1.86521	0.0238026	VTA
VAT1	-0.645141	0.645141	0.0276768	SNc
KCTD21	-1.40284	1.40284	0.0288744	SNc
C4orf3	0.832289	-0.832289	0.0333941	VTA
CALB1	4.57381	-4.57381	0.0353293	VTA
CRYBA2	-4.71369	4.71369	0.0372523	SNc
SPOCK3	-1.1048	1.1048	0.0379862	SNc
RAP2A	-0.900895	0.900895	0.0388492	SNc
GRM1	1.21751	-1.21751	0.0388492	VTA
SNTG1	2.20926	-2.20926	0.0388492	VTA
ASTN2	-1.34415	1.34415	0.0388492	SNc
EML1	-2.24982	2.24982	0.039739	SNc
SSTR1	-1.26742	1.26742	0.0411252	SNc
CPNE2	2.90229	-2.90229	0.0411252	VTA
GALNTL6	-1.60771	1.60771	0.0411252	SNc
SEMA7A	-1.70788	1.70788	0.0420824	SNc
CRYZL1	1.0532	-1.0532	0.0430011	VTA
INPP5F	0.635437	-0.635437	0.0456194	VTA
LPGAT1	-0.862814	0.862814	0.0457387	SNc
RBM5	0.916997	-0.916997	0.0481831	VTA
LMO4	1.10174	-1.10174	0.0481831	VTA
