# Supplementary material for: Spatial RNA Sequencing Identifies Robust Markers of Vulnerable and Resistant Human Midbrain Dopamine Neurons and Their Expression in Parkinson’s Disease
Source: Front Mol Neurosci. 2021 Jul 8;14:699562. doi: 10.3389/fnmol.2021.699562 (PMC8297217; doi:10.3389/fnmol.2021.699562)
Supplement: Supplementary file 6 [file Table_8.xlsx]

## Sheet: Human DEGs in bootstrapping
Suplementary Table 8. Full list of human stable genes/DEGs, ranked by frequency, identified with the bootstrapping approach coupled with DESeq2.
DEGs highly expressed in SNc	Frequency			DEGs highly expressed in VTA	Frequency
GSG1L	7138			CADM1	8086
SEZ6	6537			ZCCHC12	5762
SLIT1	5817			LY6H	5169
ATP2A3	5551			NECAB1	5143
SLC17A6	4211			KCNIP4	4938
PCP4	3934			CRYM	4906
CBLN1	3691			EN2	4807
RGS16	3079			CDH13	4769
ZFHX2	2927			MARCKSL1	4663
ELOVL5	2805			TIMP2	4647
SPOCK3	2491			TCF4	4573
EPG5	2422			KIRREL3-AS2	4346
CORO2A	2236			KIRREL3	4315
CACNA1G	2160			OSBPL3	4102
JOSD2	2155			SERPINE2	4065
VAT1	1957			GNG4	3978
DBP	1844			MAOB	3961
SLC12A7	1690			MMP17	3937
VSTM2B	1639			DIEXF	3935
VAV3	1594			ARHGAP26	3905
ASIC2	1527			PCSK2	3861
ZNF385A	1445			FXYD6	3851
SLC17A8	1436			PEG3	3328
WNT3	1305			HLA-C	3168
PMEPA1	1302			PDE8B	3020
ARHGEF26	1137			LOC728392	2988
SLITRK1	1106			TMEM108	2908
SCG2	1064			CACNA2D3	2834
NPNT	780			FAM189A1	2796
IFITM10	776			CALB1	2547
KLHL29	677			STC1	2451
HLA-DPA1	652			DLK1	2386
ZNF581	608			CDK18	2307
IRAK2	590			INTS9	2266
UACA	553			VTN	2175
EYA4	551			GRP	2092
STAR	545			MCAM	2079
MYO5A	529			PTPN5	2010
PVRL1	509			PXMP2	1964
AMER3	505			SESN2	1947
AIMP1	424			CACNA1E	1849
SNW1	395			RYBP	1798
C12orf49	391			FBLN5	1709
TRAK1	385			IRS1	1695
ADRBK2	378			ERBB4	1656
SEMA7A	377			SLIT2	1597
SOX6	350			CD24	1301
CD27-AS1	342			NTRK3	1299
NXPH1	322			PTCHD1	1262
PADI1	321			SBK1	1239
TMEM164	315			PPP1R14A	1238
SLC6A1	306			PLS3	1198
B4GALT2	300			KCNC4	1196
SNAPC2	297			PAM	1188
DOCK9	296			ARHGAP12	1162
RALGDS	295			FOXN2	1119
DAXX	292			CAMK2A	1106
GABRB2	291			NDRG1	1084
TRPM2	279			S100B	1084
SYNM	278			LHFP	1069
PLXDC2	265			FSTL5	1061
POU3F1	250			SPP1	1048
DHCR24	240			AAMDC	1038
ADCY1	234			CHGB	1023
CCDC74A	223			CACNG4	1020
HCN1	215			SSTR2	1003
REEP1	205			FAM189A2	1000
DPH3	198			MOCS1	965
HIRA	193			TOX3	960
PLA2G12A	186			SLC1A2	955
UBASH3B	186			SPOCK1	942
EMB	185			FKBP14	931
THADA	183			EBF1	921
MGAT5	182			ZC3HAV1	910
KCNJ12	181			TLN2	897
GLRX	180			SOX11	890
HS3ST5	179			MARCKS	852
PYGL	166			SEMA4A	839
PFKFB4	164			PHIP	809
NRIP3	161			RUNX1T1	802
SSTR1	160			CPNE2	757
ZNF223	151			PHACTR2	747
APBB2	148			FAM107B	703
RAP2A	148			HMGN4	691
ITPR1	145			PRDM8	657
ANKRD34C	139			RCN1	626
GRIK2	135			PDLIM5	605
PDE12	133			FAM81A	603
FNDC5	127			GRIK3	583
CCNJL	118			CNR1	562
BCL11B	111			VGLL3	561
ATP2B2	110			SLC30A10	558
SERPINI1	108			CNPY1	551
FST	106			NECAP2	530
GNG2	106			PIK3CD	511
TPBG	104			CRELD2	488
ZNF335	103			PLCB2	487
CRACR2B	102			GALNT13	479
GBGT1	102			PEG10	479
SMUG1	101			C22orf46	467
ALPK3	100			MAN2B2	466
CDH6	98			RIPK2	427
LRRTM1	96			IFT43	423
MMD	96			C1orf27	418
MGAT4A	92			FKRP	417
AGTRAP	91			MCCC2	411
ASTN2	91			TPPP3	411
IGFBP4	83			GALNT16	406
SYNPR	83			KSR2	399
ESRRA	79			CCDC50	397
MIER2	78			DUSP4	390
NR2F1	74			SCN1A	389
SLC19A2	73			POLR2H	381
AFF3	72			NCAPH2	358
C8orf34	72			GID8	348
HMG20B	70			FBXO25	341
ZNF503	70			SORL1	334
RAPH1	68			C14orf159	327
TOR3A	68			TMEM161B-AS1	326
KIAA1045	65			ETV5	324
URM1	61			FAM184A	323
C15orf59	60			PITPNM3	321
NACC2	60			HDDC2	320
CAMSAP1	59			RFTN1	318
MEF2BNB	58			SOX2-OT	312
HYAL3	54			GOLGA8A	306
KCNC1	54			USP51	300
CASK	53			VSNL1	290
VSTM2L	53			CLGN	283
MXRA7	52			LYRM5	283
BTBD11	51			C4orf3	270
COG4	51			CNGB1	265
ENHO	50			PLXNC1	258
NEFH	49			BAIAP3	239
PDCL	48			C2CD2L	230
PRKCD	48			ASS1	227
PPP1R1B	46			AHI1	223
CCDC184	44			MTRNR2L1	223
TBC1D23	44			STYK1	222
CEP170B	43			TMEM74B	217
DENND2A	42			CSMD2	216
DOCK4	42			MYO10	214
POU3F2	42			TSPAN33	204
EML1	41			GFRA2	197
CYP2S1	40			DEPTOR	193
MFSD12	40			DHRS12	192
C1orf61	36			NNAT	192
CCDC69	36			PAN3	189
CROT	36			SHROOM2	188
LDLRAD4	36			ZNF582-AS1	188
KLHL7	35			MALAT1	186
NEK7	35			MOB1B	178
URGCP	34			RBP1	166
ARHGEF1	33			RGS20	165
ATP1A2	33			PRDX4	164
TMEM167B	33			LINC00886	160
RPS6KA2	31			CYB561A3	154
SLC35C1	31			KCNK12	149
EPHA7	30			TTC14	147
FAM126A	30			ERO1LB	145
PPP1R9B	30			RUNDC3B	145
AKNA	29			CBFB	140
HMOX1	29			FOXP4	138
PDZD2	29			ELFN1	132
EEF2	28			MXI1	131
SDCBP	28			CDC42EP4	126
TTBK1	28			GAREM	126
NAT8L	27			ABHD4	117
ANKRD54	26			MARCH9	117
SSSCA1	26			PRIMA1	115
TBKBP1	26			MORC3	113
ZC3HC1	26			RND2	112
BTAF1	25			TMCC3	110
ENGASE	24			PABPC1L2A	105
LIX1	24			ALDH5A1	101
NPTN	24			LOC284023	100
PVALB	24			TMIE	100
PPAPDC1B	23			ZNF251	99
DAP	22			RAB3B	96
GBE1	22			SCRG1	96
TMEM115	22			C19orf66	95
TRIM67	22			FAH	95
TSR3	22			USP4	95
KLF7	21			DHODH	93
ADCY2	20			IFI6	93
FBXO15	20			PPFIA4	93
RASSF3	20			TENM4	93
ZHX1	20			TCEAL5	92
CLN6	19			TF	91
TMED10	19			NUDT18	89
EXT2	18			ADAM10	87
FURIN	18			SCN9A	86
RBFOX1	18			ARMCX4	85
CNTNAP2	17			EFNB3	85
CRTC1	17			TIMM17B	85
CXCL14	17			MED12	84
DBNDD1	17			RBM14	83
HHLA3	17			IGSF8	82
MGAT5B	17			PM20D2	82
NKIRAS2	17			TLE4	82
TRMT10B	17			BOK	80
HBEGF	16			KCNN2	80
MAP6D1	16			GPN2	79
PCED1A	16			SNTG1	77
PDE1A	16			EPHB6	76
PHB	16			TAF1A	76
PUSL1	16			RIT2	74
SH3BGRL3	16			CCK	72
SYNPO	16			GFAP	71
C6orf106	15			GPR68	71
COL12A1	15			LINC01184	71
LPGAT1	15			C11orf30	70
AES	14			STAP2	70
AMIGO2	14			VAT1L	69
ARHGDIA	14			FBXO36	68
KARS	14			FLRT3	68
WNT10B	14			HERC6	66
ZDHHC9	14			WBP1L	66
EMC8	13			INPP5F	65
RBFOX3	13			PRPF4	65
RBMS3	13			RNF113A	65
ULK1	13			CD200	64
VWC2	13			CNOT6L	63
ACD	12			PRKCG	63
COL4A5	12			ZNF462	63
DCXR	12			IPO5P1	62
HHIP-AS1	12			SLC26A11	62
KHDC1	12			SHQ1	60
POP7	12			YIPF4	60
RPAP1	12			APH1B	59
SIKE1	12			LARGE	59
TMEM168	12			NTAN1	58
VGF	12			RRAGD	57
CACNA2D2	11			GPR149	56
FADD	11			DAPL1	54
GFRA1	11			KCNC2	53
MGLL	11			MPND	53
MYH14	11			FSCN1	52
PTRF	11			KLHDC8A	51
RORA	11			WSCD2	51
TNS1	11			GALNT7	50
ZNF787	11			TBC1D8	50
ELMO1	10			FANCL	48
FBXO32	10			MAOA	47
GABRA1	10			VWA5A	47
KATNAL1	10			FAM196A	46
LAMTOR4	10			GRIN2A	46
LGALS1	10			PACRG	46
PCDH10	10			XRN1	46
PDGFB	10			SESN1	45
AP2A1	9			ALDH9A1	44
B9D1	9			C11orf96	43
OSTF1	9			ETNPPL	43
PLLP	9			ARHGAP17	42
SERTAD4	9			GNA12	42
UNC119	9			NFIA	42
ZNF385B	9			DARS	41
ZNF827	9			KCNMA1	40
CCND3	8			TMEM179B	40
EFCAB5	8			ZNF780B	40
FGD1	8			PYGO2	39
HECW1	8			TMEM91	39
INAFM2	8			GNL1	38
VN1R1	8			HDAC6	38
ZDHHC12	8			SGSH	38
DDX39A	7			LGALS3BP	37
ENOX1	7			PLEKHB1	37
FBXL17	7			RWDD2A	37
FGF12	7			STAG3L4	37
GPR137B	7			COPG2IT1	36
PLD5	7			RNF216	35
PPP1R1A	7			RRBP1	35
SLC4A3	7			ABCC8	32
SNX32	7			FOXP2	32
THOC6	7			GRHL1	32
ZKSCAN2	7			PMM1	32
C1QBP	6			CNP	31
CCDC85B	6			GLUL	31
CD3EAP	6			HIVEP1	31
CHAC1	6			S100A6	31
DDX25	6			WASF2	31
IPW	6			CD83	30
MAP2K7	6			COA5	30
PAXBP1	6			GPC4	30
RHOBTB3	6			PLCH1	30
SEC23IP	6			TPM4	30
SLC39A13	6			ZNF30	29
TAGLN2	6			C9orf116	28
TMEM151A	6			FRMPD1	28
TSPAN6	6			NADK2	28
UEVLD	6			TRAF6	28
ANAPC11	5			ITGB8	27
AP1S1	5			VCAN	27
ARHGEF11	5			SLC18A1	26
ATXN7L1	5			ZCCHC18	26
C17orf59	5			BEST4	25
CUL7	5			CACNG3	25
DXO	5			PHF21A	25
ELOVL7	5			RGCC	25
FBXL2	5			WNT5A	25
GALNTL6	5			CXorf57	24
KMT2B	5			ISG15	24
LIFR	5			PRMT2	24
MAF1	5			TACC2	24
METTL18	5			IFIT1	23
NR2F1-AS1	5			KIAA1644	23
PANX2	5			PADI2	23
PHLDB1	5			TRIL	23
PPM1J	5			C9orf69	22
RAPGEF1	5			FAM57A	22
SLC39A1	5			GNPTG	22
TSC22D3	5			GSTP1	22
AMPD2	4			UG0898H09	21
ARG2	4			ZC3H6	21
C19orf25	4			FBXW9	20
CPNE5	4			FGGY	20
ELL3	4			NUP153	20
EMC10	4			SHC3	20
FUOM	4			SLC6A17	20
GTF3C1	4			TXNL4B	20
IFFO1	4			CHCHD3	19
ISCA2	4			MBP	19
KANK1	4			TMEM134	19
N6AMT1	4			KRBOX4	18
PCDH18	4			RFX7	18
PRR3	4			SIRPA	18
PSMB7	4			TRAPPC6A	18
THNSL2	4			ALMS1	17
ACOT8	3			BCL7C	17
CAMK2D	3			CD9	17
CCDC97	3			LRRC3B	17
CCT7	3			RIT1	17
CEP250	3			LINC00342	16
COL11A1	3			PARM1	16
DCTN1	3			TMEM173	16
FBXW5	3			TTYH1	16
KIAA1522	3			EDEM2	15
LEMD3	3			MYH9	15
MSL3	3			PLXNA2	15
MTHFD1	3			ZBTB20	15
NDUFA8	3			DEPDC5	14
NPM2	3			LMO4	14
NQO2	3			N4BP1	14
PHACTR3	3			ORAI3	14
PINK1	3			RNPEP	14
SDHAF1	3			SH2D3C	14
SEMA3E	3			SLC41A1	14
SLC2A6	3			TMEM126A	14
SPR	3			TPD52L1	14
TBC1D4	3			C21orf59	13
TMCC2	3			CENPV	13
TP53TG1	3			GNPDA1	13
WDR74	3			IFT81	13
ZNF526	3			SHF	13
ZNF585A	3			SIMC1	13
APTX	2			AGTR1	12
ARMC6	2			ANKRD36	12
BRINP2	2			BAZ2B	12
C9orf142	2			HERPUD2	12
CD276	2			INSIG1	12
CHSY3	2			MEST	12
EPHA5	2			MRPL17	12
FBXO30	2			NHSL2	12
FOXQ1	2			NPL	12
GTF3C2	2			OARD1	12
INCENP	2			PODXL	12
INPP5A	2			PTPRZ1	12
LOC339803	2			RNF149	12
LRRC14	2			SCGB1B2P	12
MT1M	2			ZNF652	12
NLGN1	2			ARGLU1	11
NRGN	2			CABLES1	11
POMT2	2			CHN2	11
PVRL3	2			ERMN	11
RILP	2			FUNDC2	11
SETD1A	2			GNRH1	11
SMARCA4	2			GRIK1	11
SMOX	2			LOXL1	11
STAT3	2			MRAS	11
TBC1D13	2			NOL6	11
ZNF324	2			NRBP2	11
ZSCAN31	2			PODN	11
ABCA7	1			RQCD1	11
ATG4A	1			SPAG16	11
CYTH3	1			TNS3	11
EMC4	1			TUNAR	11
FGF9	1			APOD	10
FTX	1			LOC113230	10
GAL	1			NPTX2	10
GRIA4	1			PLOD2	10
IDH3B	1			RNF180	10
LINGO2	1			SLC35D3	10
LOC145474	1			TSPAN4	10
LXN	1			ADCY6	9
MDGA1	1			ADHFE1	9
MRPL37	1			DOC2A	9
MRPS25	1			EIF6	9
OCRL	1			FNBP1L	9
PIGO	1			GAP43	9
PPIF	1			HNRNPU-AS1	9
PRKAR2B	1			NUP214	9
SP2	1			RGS11	9
STK33	1			SAMD4B	9
STX4	1			SH3YL1	9
TBC1D25	1			TCTEX1D1	9
TIMM10	1			ANKRD26	8
TJAP1	1			ANKRD39	8
TVP23A	1			ARVCF	8
UBE2QL1	1			C2orf88	8
				CNTLN	8
				ENC1	8
				GPR37L1	8
				GPRASP1	8
				GTPBP2	8
				INTU	8
				KBTBD6	8
				KLF12	8
				LOC100506844	8
				MT1E	8
				NELFA	8
				NOVA2	8
				NUTM2A-AS1	8
				PDE6D	8
				RNPC3	8
				SCN7A	8
				SDC1	8
				TSHZ1	8
				YBX3	8
				ZSCAN25	8
				CHCHD6	7
				CREG1	7
				GSTK1	7
				HDGFRP2	7
				MKS1	7
				NR3C1	7
				PDZRN4	7
				RAB24	7
				RBCK1	7
				RHOG	7
				RPH3A	7
				SLC38A6	7
				STON2	7
				VPS37B	7
				ZNF189	7
				ZNF292	7
				ZNF660	7
				ALDH1A1	6
				ANXA2	6
				BEND6	6
				C10orf2	6
				CENPJ	6
				EPB41L4B	6
				FBXL20	6
				HSPB11	6
				HYAL2	6
				IFT20	6
				KIAA1524	6
				ME2	6
				NCAPD3	6
				NEURL1	6
				OPRK1	6
				PREX1	6
				RAB3IP	6
				RMDN3	6
				RPA3	6
				SFT2D1	6
				SORBS2	6
				ZFR2	6
				ZNF212	6
				ZNF33A	6
				ZNF35	6
				ZNF512B	6
				ABHD13	5
				BDNF	5
				CERS2	5
				CXADR	5
				ECE2	5
				ETS2	5
				HAUS2	5
				LDB1	5
				NDOR1	5
				NDUFB8	5
				PCDH9	5
				PCSK7	5
				PLP1	5
				PRDX5	5
				REV3L	5
				REXO1	5
				RGMB	5
				RNASE1	5
				SASH1	5
				ZNF627	5
				APEX2	4
				BMP7	4
				CDH4	4
				CLPTM1L	4
				CRIPAK	4
				DNLZ	4
				DOCK10	4
				ERI2	4
				FADS1	4
				FAM195A	4
				FAM65B	4
				FAM71E1	4
				FBXO22	4
				FXN	4
				HECA	4
				LOC101927021	4
				LUC7L3	4
				MAGOHB	4
				MARCH4	4
				MASTL	4
				MFSD9	4
				NXF1	4
				PLXNA3	4
				SEC61A2	4
				SURF4	4
				SYCP2	4
				SYN2	4
				TIGD7	4
				UHRF2	4
				VPS37A	4
				ABLIM1	3
				ACAD10	3
				AP5S1	3
				BCAM	3
				BRD9	3
				BUD13	3
				C12orf65	3
				C2CD2	3
				CCNL1	3
				CGN	3
				COX14	3
				DUS1L	3
				DUSP7	3
				EPHA3	3
				ESCO1	3
				GABRA1	3
				GPR56	3
				HLA-A	3
				HSF4	3
				IER2	3
				LOC101928402	3
				MEG3	3
				MIAT	3
				MORC2	3
				NDRG2	3
				OXCT1	3
				PPM1K	3
				PRDM10	3
				PTGDS	3
				RBM4B	3
				RFX5	3
				RGS12	3
				SP1	3
				SPRY4	3
				TEAD1	3
				TH	3
				TRAF3IP1	3
				TRO	3
				UBE2L6	3
				UQCRQ	3
				ZMIZ2	3
				ZNF484	3
				ADAM11	2
				ADSSL1	2
				ATG7	2
				ATP5O	2
				ATPIF1	2
				C14orf80	2
				CA8	2
				CCDC57	2
				CCNYL1	2
				DAP	2
				EIF2D	2
				FABP7	2
				FAM162A	2
				FERMT1	2
				HSPA8	2
				IRS2	2
				LOC93622	2
				MAK	2
				MANEA	2
				MCM3AP-AS1	2
				MOB3B	2
				NCAPG	2
				NKAP	2
				PCDH17	2
				PLK3	2
				POLA2	2
				RASSF2	2
				RBP4	2
				SUV39H2	2
				TUG1	2
				ZNF337	2
				ARID4B	1
				ARPC1B	1
				CALY	1
				CASD1	1
				CDC37L1	1
				CORIN	1
				CRYL1	1
				DCAF16	1
				FAM131C	1
				FAM210B	1
				FBXW2	1
				GLCCI1	1
				GNAI1	1
				IL13RA2	1
				ISY1	1
				KCNG3	1
				LMO3	1
				LOC100506990	1
				LYPD1	1
				MGARP	1
				MZT1	1
				NDUFA12	1
				NPHP3	1
				NRG4	1
				PFKM	1
				RGS3	1
				SERPING1	1
				ST5	1
				TDP1	1
				TLE3	1
				TMCO6	1
				TMEM132C	1
				TMX4	1
				TSPYL2	1
				XPC	1
				ZNF195	1
