# Supplementary material for: Spatial RNA Sequencing Identifies Robust Markers of Vulnerable and Resistant Human Midbrain Dopamine Neurons and Their Expression in Parkinson’s Disease
Source: Front Mol Neurosci. 2021 Jul 8;14:699562. doi: 10.3389/fnmol.2021.699562 (PMC8297217; doi:10.3389/fnmol.2021.699562)
Supplement: Supplementary file 7 [file Table_9.xlsx]

## Sheet: Mouse DEGs in bootstrapping
Supplementary Table 9. Mouse DEGs identified in the La Manno et al, 2016 dataset using the bootstrapping approach coupled with DESeq2
DEGs highly expressed in SNc	Frequency			DEGs highly expressed in VTA	Frequency
Ldhb	10940			Ahi1	10819
Rab3c	10832			Th	9671
Serpine2	10770			Sdc2	9574
Ntm	10175			Resp18	8794
Nrip3	9735			Rplp1	8769
Cd47	9272			Alcam	8685
Cadm2	9266			Gch1	8360
Col25a1	8658			Gm9846	8045
Lix1	8516			Rps28	7826
Pou3f2	7844			Rph3a	7566
Agpat4	7780			Pld3	7330
Cadps	7739			Rpsa	7329
Cplx1	7683			Ddah1	7281
Mgst3	7424			Lars2	7257
Rab6b	6824			Nap1l1	7151
Ddc	6760			Zcchc12	7087
Tenm2	6705			En1	6727
Nrn1	6598			Gm6654	6612
Grm5	6291			Rpl13	6538
Ptpn5	6288			Lrpap1	6354
Atp2a2	6152			Rpl24	6238
Bsn	6053			Ly6e	6142
Aldh1a1	5989			Pgrmc1	6014
Snap91	5856			Ngfrap1	5993
Sv2a	5826			Spcs1	5883
Kcna2	5255			Ajap1	5796
Sars	5129			B630019K06Rik	5554
Slc6a3	4751			Rpl35	5256
Thy1	4466			Gm13826	5131
Plcb4	4455			Slc1a2	5023
Zdhhc2	4367			Rps21	4856
Cdh8	4317			Calb1	4720
Slc23a2	3797			Esd	4663
Adrbk2	3652			Tppp3	4536
Satb1	3533			Rps12	4535
Dync1h1	3383			Snord104	4478
Kifap3	2838			Idh1	4429
Chrna6	2832			Bex2	4332
Sncg	2832			S100a10	4101
Myo5a	2734			Maoa	4054
Aco2	2728			Rps6	4039
Pdha1	2703			Fdps	4019
Napb	2615			Scn3a	3988
Mdh1	2471			Nap1l4	3984
Mapk9	2373			6330403K07Rik	3871
Slc25a5	1987			Pde2a	3824
Gdi1	1969			Sub1	3761
Slc8a1	1911			Rpl37	3756
Dnajc5	1591			Prdx1	3670
Cyfip2	1541			Tmsb4x	3475
Tuba4a	1538			Ssbp3	3407
Isca2	1490			Nap1l5	3384
Caln1	1404			Cdh13	3367
Epha5	1345			Cacna1a	3264
Copb2	1288			1810037I17Rik	3153
Map1b	1162			Polr2k	3132
Plcxd2	1108			Rps29	3129
Pitpna	986			Ube2i	3062
Rgs17	934			Fkbp1a	3054
Slc6a1	864			Pbdc1	3006
Ckb	792			Actb	2930
Fam134b	743			Rps3a1	2917
Gm5506_loc1	624			Bloc1s1	2563
Msi2	594			Calm1	2541
2010107E04Rik	544			Hpcal4	2489
Dzank1	539			Rpl31-ps12	2450
Mif	526			Tceal1	2391
Osbpl1a	497			Atp5g2	2321
Capza2	496			Rps25	2304
Serinc1	444			Elavl3	2243
Atp6ap2	442			Gprasp2	2209
Strbp	390			Fau	2181
Ndufa11	359			Gaa	2123
App	337			Lpgat1	1952
Pcp4	330			Sphkap	1912
Gm5868	329			Rpl8	1842
Stmn2	328			Gm6644	1663
Mpc1	312			Pcsk2	1593
Atp6v1a	299			Pam16	1409
Tppp	284			Scg2	1317
Map2	267			Itm2c	1259
A030009H04Rik	262			Gnb2	1114
Elavl2	259			Ctxn2	1108
Slc24a3	251			Cox8a	1052
Ptprz1	244			Ldha	952
Pdhb	230			Hnmt	946
Aplp2	226			Dad1	903
Rbx1	226			Gnai2	891
Nos1ap	204			Kcnip4	871
Atp6ap1	183			Bex4	862
Cycs	171			Ap1s1	856
Ids	169			Rps27a	830
F2r	168			Uqcrfs1	757
Akap2	165			Nrsn2	741
Rtn4	162			Sccpdh	712
Robo2	156			Rplp2	673
Vps29	149			Slc7a3	645
Stmn3	143			Rpl22l1	634
Hsp90aa1	138			Hnrnpa2b1	629
Syt11	138			Sc4mol	610
Blcap	129			Tspan3	547
Hdhd2	125			Pcsk1n	529
Prkacb	124			Gabrb2	489
Ogdh	123			Tmem66	461
Celf2	118			Chl1	451
Idh3a	113			Psme2	449
Trappc2	112			Tusc3	446
Kif1b	110			Rps8	424
Nbea	109			Rps4x	422
Cend1	106			Marcks	412
Rcan2	106			Zdhhc20	396
Gpm6b	103			B230118H07Rik	394
Gfra1	102			Fth1	387
Ppp3cb	96			Rps20	373
Ahcyl1	95			Gap43	370
Hars	92			Gpx1	359
Rbms3	91			Rpl27	352
Picalm	90			Ctnna1	348
Raph1	90			Chp1	337
Arl6ip1	88			Nell2	330
Malat1	83			Gm15772	324
Elovl6	81			Hspa5	323
Micu3	81			Rps15a-ps4	320
Syngr1	78			Rps3	307
Kif5c	77			Timp2	307
Nrxn3	77			A730017C20Rik	301
Ctsd	75			Cst3	290
Tcf25	75			Scoc	286
Agtpbp1	74			Mbnl2	285
Arhgap5	72			Pcbd1	270
Atp2b2	71			Spop	263
Eprs	63			Slc22a17	261
Psd3	61			Foxp2	254
Fam168a	60			Ndufa6	254
Pafah1b1	59			Ubl3	247
2410015M20Rik	57			Sod1	236
Scai	57			Smarca1	232
Dnm3	55			Grcc10	230
Ttc14	55			Ndufab1	221
Map7d2	53			Cadm1	219
Enpp2	52			Rpl38	219
Reep5	52			Magi1	215
Rnf14	51			Peg3	213
Psmd1	48			Rpl32	213
Dnajc6	46			Tmem50a	202
Mtmr6	45			Rpl13a	195
Ank2	44			Ran	191
Slc25a3	44			Cacna2d1	188
Gm5506_loc2	43			Caly	188
Sptbn1	42			Prdx6	176
Sar1a	41			Tbca	161
Copg1	39			Gsk3b	158
Ndrg4	39			Ankrd34b	155
Npepps	39			Fasn	155
Vmp1	39			H3f3a	149
Ypel5	37			Rpl17	148
Tubb4b	35			Eif5a	145
Atp5f1	34			Gabrg2	144
Atp6v0c-ps2	34			Rpl6	143
Herc1	34			Dynll1	140
Ufc1	34			Epdr1	136
Zbtb4	34			Rpl36a	136
Myl12b	33			Nudt3	131
Clcn3	32			Cpne7	127
Sema6d	31			2900056M20Rik	123
Camta1	30			Lgi1	123
Dcaf7	30			Cox5a	120
Tmx2	30			Rps16	112
Vdac3	30			Sqle	110
Tpi1	29			Rpl10	109
2900011O08Rik	28			Tmem255a	109
Acot7	28			Dynll2	107
2900097C17Rik	27			Rps24	103
Fam63b	24			Trim44	102
Glo1	24			Itm2b	98
Hnrnph2	24			Ache	96
Rnf13	24			Slc38a1	95
Ttc1	24			Srrm2	95
Ubqln1	24			Atp5g3	94
Ccni	23			Gstp1	91
Fam73a	23			Tmem130	90
Ncald	23			Aplp1	87
Sdhd	23			Pcyox1	87
Smim13	23			Tmem59l	86
Fabp3	22			Lamtor2	85
Klf6	22			Ocrl	85
Cyc1	21			Pcdh9	82
Ndufa1	21			Clu	80
Nnat	21			Sez6l	80
Prkca	21			Mrpl41	79
Ywhag	21			Tmsb10	76
Eps15	20			Ctsl	75
Lamp1	20			Rpl3	75
Pgap1	20			Srp14	75
Sdhb	20			Cox17	74
Eif4g3	19			Anxa5	73
Prdx5	19			Gabra4	72
Slc18a2	19			Scd2	68
Vimp	19			Cbx3	67
Ap3d1	18			Eif4a1	67
Lmbrd1	18			Cxx1b	66
Cept1	17			Hnrnph1	65
Chchd1	17			Mt3	65
Fkbp2	17			Tprgl	64
Ubxn4	17			Rpl9	62
Ctnnb1	16			Cd59a	61
Got1	16			D3Bwg0562e	61
Psmc5	16			B230209E15Rik	59
Cpe	15			Syt4	59
Sptan1	15			Rps9	57
Zfand5	15			Eef1a1	55
Ddx3y	14			Pcdh19	54
Dync1li2	14			Rps18	54
Fam126b	14			Fabp5	52
Pbrm1	14			Clstn2	50
Ttll7	14			Rpl23a	50
Acp1	13			Txn1	50
Epha4	13			Gas5	49
Gpatch11	13			Tubb5	49
Pcdh10	13			AI413582	48
Rab6a	13			Pfdn5	47
Synj1	13			Pnck	46
3110047P20Rik	12			Eif1	44
Anks1b	12			Grin2b	44
Atp6v1e1	12			Lrp1	43
Caprin1	12			Tuba1b	43
Snap25	12			Flrt3	41
Vamp2	12			Cdkn2d	40
Whsc1	12			Sdhc	40
Azin1	11			Spcs2	40
Cmas	11			Ly6h	39
Elmod1	11			Rps23	39
Gria3	11			Ssr4	39
Pcdh17	11			Dync1i2	38
Reep1	11			Snurf	38
Sept7	11			Tagln3	38
Slc24a2	11			Mlf2	37
Snhg11	11			Psme1	37
Zyg11b	11			Cct4	36
Actg1	10			Cxx1c	36
Cox6c	10			Aamp	35
Etnk1	10			Mrfap1	35
Myt1l	10			Pabpc1	35
Rtn3	10			Pin1	35
Tsn	10			Ptprd	35
Use1	10			Rps14	35
Dctn2	9			Rpl39	34
Dynlt3	9			Atp6v1g1	33
Kcnq1ot1	9			Fuca2	33
Ppp1cb	9			Gm10094	33
Rab5a	9			Rpl28	32
Rbm25	9			Gabra1	31
Scn2a1	9			Arf4	30
Sh3bgrl3	9			Cd81	30
Tubb3	9			Fdft1	30
Atp6v0d1	8			Rps10	30
Cox4i1	8			Usp29	30
Gnb5	8			Gpm6a	29
Ndufb7	8			Elavl4	28
Pgam1	8			Mettl10	28
Rab3a	8			Pafah1b2	28
Rangap1	8			Grb10	27
Rnf187	8			Ubl5	27
Sqstm1	8			Hmgcs1	26
Tmem30a	8			Psma5	26
Tmod2	8			Ptprn	24
Arpc5l	7			Amfr	23
Atp1b1	7			Eif4a2	23
Brinp1	7			Hn1	23
Cdk14	7			Stub1	23
Dnm1	7			Taldo1	23
Ghitm	7			Edf1	22
Gprasp1	7			Lin7a	22
Lrp11	7			Marcksl1	22
Pgm2l1	7			Pak3	22
Rab2a	7			Tecr	22
Unc80	7			Chchd4	21
Usp9x	7			Hmgcr	21
Wdfy3	7			Oprl1	21
Ywhab	7			Cadps2	20
Anapc13	6			Gabarapl1	20
Atp5o	6			Hspa13	20
Atp6v1d	6			Ndufc2	20
Cdk5r1	6			Rpl35a	20
Fgf13	6			Rpl5	20
Higd1a	6			1500012F01Rik	19
Map1lc3b	6			Cacybp	19
Napg	6			Cyb5	19
Nsg2	6			Mfsd6	19
Pmepa1	6			Smim18	19
Ppp2r5e	6			Tmed10	19
Psma3	6			Tuba1a	19
Qk	6			Wbp5	19
Rb1cc1	6			Zfhx3	19
Scd2	6			Calm2	18
Syp	6			Scn9a	18
Atf4	5			Tmx1	18
Atp6v1h	5			Chchd2	17
Camk2n1	5			Fgf12	17
Dmxl2	5			Gabarapl2	17
Dpysl2	5			H3f3b	17
H2afz	5			Haghl	17
Hcfc1r1	5			Rps15	17
Hmgn3	5			B3galnt1	16
Ift20	5			Hsph1	16
Kif5a	5			Lmo4	15
Mycbp2	5			Rnasek	15
Ncdn	5			Snrpd2	15
Pfn2	5			Spock3	15
Ppp3ca	5			Ccnc	14
Prnp	5			Ndufaf3	14
Sparcl1	5			Snrpg	14
Ube3a	5			Swi5	14
Ankrd12	4			Taf1d	14
B3galt1	4			Amotl1	13
Calm3	4			Cox5b	13
Cdc42	4			Endod1	13
Cops4	4			Erp29	13
Dld	4			Mat2a	13
Glrb	4			Actr3	12
Hmgcs1	4			Mrpl33	12
Hnrnpu	4			Rpl27a	12
Hspa4l	4			Agap3	11
Idh3b	4			Ank3	11
Ndufa3	4			Gm1821_loc1	11
Ntrk2	4			Gstm5	11
Paip2	4			Hsd17b12	11
Pclo	4			Tiprl	11
Pea15a	4			Zmynd8	11
Pmvk	4			Churc1	10
Polr2l	4			Dbndd2	10
Rabgap1	4			Higd2a	10
Selk	4			Nedd4	10
Timm23	4			Oprk1	10
Vdac1	4			Rgs2	10
A730098P11Rik	3			Rpl11	10
Akap11	3			Rps5	10
Amph	3			Selm	10
BC031181	3			Uqcc1	10
Cdc42bpa	3			1110004F10Rik	9
Chga	3			Atp5l	9
Clstn3	3			Ctnnd2	9
Dclk1	3			Dner	9
Eif4g2	3			Gde1	9
Eif5	3			Mrpl52	9
Gabbr1	3			Nfasc	9
Gm6682	3			Prmt2	9
Kcnd3	3			Sept3	9
Kif1a	3			Tpgs2	9
Mtch2	3			Araf	8
Myl6	3			Celf6	8
Ncam1	3			Cltb	8
Npc2	3			Eif1b	8
Nrsn1	3			Eif3k	8
Oxct1	3			Fxyd6	8
Phf20	3			Gnaq	8
Ppp2r1a	3			Nfe2l1	8
Psma7	3			Rbm5	8
Ptdss1	3			Srp9	8
Stxbp1	3			2210013O21Rik	7
Syt13	3			Abca2	7
Taok1	3			Cacna2d2	7
Timm22	3			Ddost	7
Vapa	3			Hspe1	7
Ywhah	3			Luc7l3	7
Anapc5	2			Nsg1	7
Atp2c1	2			Os9	7
Atp6v1c1	2			Psmd14	7
Bsg	2			Rcn2	7
Clip3	2			Sec11c	7
Cmip	2			Slc35f1	7
Cox16	2			Usp11	7
Cox7a2l	2			Celf4	6
Dbi	2			Gm15421	6
Ddb1	2			Mocs2	6
Disp2	2			Prkar1b	6
Dnajc19	2			Ptma	6
Dpcd	2			Rabl5	6
Eef1e1	2			Ube2e1	6
Epm2aip1	2			Uchl1	6
Fbxo44	2			Uqcrq	6
Fkbp3	2			6430548M08Rik	5
Fubp1	2			Atl1	5
Gm15800	2			Cbr1	5
Gm5643_loc2	2			Cox7c	5
Gnao1	2			Fus	5
Gpr158	2			Gm6402	5
Grpel1	2			Gnas	5
Hdac11	2			Krtcap2	5
Hist3h2a	2			Lancl1	5
Lamtor5	2			Mpc2	5
Lyrm2	2			Mrps33	5
Map1a	2			Pnmal2	5
Map4	2			Qk	5
Mdh2	2			Ret	5
Meg3	2			Arl3	4
Mrps14	2			Atp2b4	4
Napa	2			Cct6a	4
Nisch	2			Cdc37	4
Nsf	2			Cwc15	4
Ntng1	2			Cyp51	4
Pdcd10	2			Cystm1	4
Ppib	2			Dctn1	4
Ppm1b	2			Ddx17	4
Ppp2r2b	2			Emc10	4
Pura	2			Gm12191	4
Rasgrf2	2			Gpm6b	4
Rbm3	2			Igsf3	4
Scamp1	2			Myeov2	4
Sec23a	2			Ndufb6	4
Sept6	2			Pdia3	4
Slc9a6	2			Pebp1	4
Snca	2			Peg13	4
Stmn1	2			Psap	4
Tardbp	2			Romo1	4
Tollip	2			Rpl36	4
Tomm6	2			Sdha	4
Tvp23b	2			Sfxn1	4
Usp5	2			Slc25a11	4
Zfp445	2			Stmn1	4
Zfp931	2			Tmem60	4
2610507B11Rik	1			Trmt112	4
Actr2	1			Tsc22d1	4
Adam22	1			Uqcrh	4
Aff4	1			Vapb	4
Ap3b2	1			Zcchc18	4
Arhgap44	1			Aip	3
Arl8a	1			Atp5j2	3
Atp1a3	1			Bdnf	3
Atp5g1	1			Bex1	3
Atp5k	1			Btf3	3
Atp6v1f	1			Canx	3
Aurkaip1	1			Cbx5	3
B4galt6	1			Cnbp	3
Bex1	1			Cntn1	3
Bpnt1	1			Dlk1	3
Cand1	1			Eid1	3
Ccdc25	1			Erh	3
Chd5	1			Ftl1	3
Cisd3	1			Fyttd1	3
Cltc	1			Gng3	3
Coq7	1			Guk1	3
Csde1	1			Lpin2	3
Cyp51	1			Mboat7	3
Ddit3	1			Mrpl23	3
Emc2	1			Mtpn	3
Erc2	1			Ncl	3
Fam134a	1			Ndufa8	3
Gdap1	1			Ndufs4	3
Gnai1	1			Ndufv3	3
Gnas	1			Pja1	3
Gnb1	1			Ppp2r2a	3
Gp1bb	1			Rpl34-ps1	3
Gria2	1			Sec61g	3
Grina	1			Srsf5	3
Hprt	1			Sumo1	3
Hsp90ab1	1			Tkt	3
Kif3a	1			Tpd52	3
Klhl1	1			Ywhae	3
Lamtor4	1			Zcrb1	3
Lnp	1			Abcd3	2
Map2k1	1			Abi2	2
Mapk8ip2	1			Actr2	2
Mapre1	1			Amd2	2
Mapt	1			Atp6v1f	2
Mrpl46	1			Atxn7l3b	2
Nalcn	1			Cacna2d3	2
Ncor1	1			Celf5	2
Ndfip2	1			Cfdp1	2
Ndufb10	1			Dpm3	2
Ndufb4	1			Eif1a	2
Nfasc	1			Eml2	2
Nmt1	1			Gapdh	2
Nrxn1	1			Idi1	2
Ociad1	1			Ik	2
Pgk1	1			Klhl1	2
Pnmal2	1			Mapk8ip3	2
Polr2m	1			Ndufa12	2
Ppp2r2c	1			Ndufa7	2
Ppp2r5c	1			Ndufv2	2
Ppp3r1	1			Necap1	2
Psap	1			Npm1	2
Psma4	1			Nudc	2
Psmb3	1			OTTMUSG00000016609_loc4	2
Psmb7	1			Pam	2
Ptges3	1			Parm1	2
Ptprn2	1			Pcdhgb4	2
Purb	1			Pfdn1	2
Qdpr	1			Phpt1	2
Rab11a	1			Pianp	2
Rab3gap1	1			Pkia	2
Rabep1	1			Praf2	2
Rnf11	1			Psmb2	2
Selt	1			Ptov1	2
Serbp1	1			Ptplad1	2
Slc4a10	1			Ptprn2	2
Srgap3	1			Rhoa	2
Ssbp2	1			Rpl14	2
Stard3nl	1			Rpl37a	2
Sult4a1	1			Rpl7	2
Syngr3	1			Rrp1	2
Tgoln1	1			Slc48a1	2
Tm9sf3	1			Snhg8	2
Tmem256	1			Ssr2	2
Tmem35	1			Sumo3	2
Tpr	1			Tm2d3	2
Tro	1			Tmem50b	2
Tspan7	1			Tpt1	2
Ttc3	1			Ubqln2	2
U2surp	1			Uqcc2	2
Ubb	1			Vti1b	2
Usmg5	1			Ywhaq	2
Vsnl1	1			Zcchc17	2
Wbp2	1			Zfp706	2
Ywhaz	1			1110058L19Rik	1
Zc3h15	1			1700037H04Rik	1
Zwint	1			2410006H16Rik	1
				Abcc5	1
				Acsl4	1
				Akap6	1
				Akap9	1
				Akr1a1	1
				Aldoa	1
				Ap2m1	1
				Arxes1	1
				Arxes2	1
				Astn1	1
				Atp5b	1
				Atp5d	1
				Atp9a	1
				Atpif1	1
				Basp1	1
				Bcap31	1
				Bola2	1
				Bsg	1
				C1d	1
				Calb2	1
				Ccdc104	1
				Cds2	1
				Chrnb3	1
				Clasp2	1
				Cldn25	1
				Clta	1
				Cntnap4	1
				Coa3	1
				Cox20	1
				Cplx2	1
				Ctsb	1
				Cuedc2	1
				D8Ertd738e	1
				Dcc	1
				Ddx24	1
				Dnajc12	1
				Dos	1
				Dusp3	1
				Dzip3	1
				Eef1b2	1
				Efr3b	1
				Eif3m	1
				Elp2	1
				Emc7	1
				Eno2	1
				Fam103a1	1
				Farsb	1
				Gdi2	1
				Grik3	1
				Gsta4	1
				Hmgb1	1
				Hmox2	1
				Hnrnpk	1
				Hnrnpul2	1
				Hsbp1	1
				Hspa8	1
				Hypk	1
				Igf1	1
				Kif21a	1
				Kif3c	1
				Map1lc3a	1
				Meg3	1
				Mesdc2	1
				Mff	1
				Mphosph8	1
				Ndn	1
				Ndufa5	1
				Ndufb4	1
				Ndufb9	1
				Nop10	1
				Nucks1	1
				Olfm1	1
				Pabpn1	1
				Paics	1
				Park7	1
				Pdzd11	1
				Pin4	1
				Pls3	1
				Ppp1r11	1
				Prpf4b	1
				Prrc2b	1
				Psmd8	1
				Ptpru	1
				Puf60	1
				Rab27b	1
				Rab9	1
				Rabac1	1
				Ralbp1	1
				Rpl36al	1
				Rpl41	1
				Sdcbp	1
				Sep15	1
				Serinc3	1
				Slirp	1
				Snrnp27	1
				Ssb	1
				St8sia3	1
				Tceb1	1
				Thoc7	1
				Tmem179	1
				Tmem9	1
				Tmx4	1
				Tpm3	1
				Trim35	1
				Tub	1
				Tubb4a	1
				Ube2d2a	1
				Ube2n	1
				Ube2v1	1
				Usmg5	1
				Wdr6	1
				Wrb	1
				Ypel3	1
				Zfr	1
